# Supplementary material for: 3β-Chloro-N-methoxy-N-methyl­cholest-5-ene-24-carboxamide
Source: Acta Crystallogr Sect E Struct Rep Online. 2012 Nov 28;68(Pt 12):o3471. doi: 10.1107/S160053681204679X (PMC3589044; doi:10.1107/S160053681204679X)
Supplement: Supplementary file 1 [file e-68-o3471-sup1.cif]

##############################################################################
#                                                                            #
# This CIF contains the data in a paper accepted for publication in          #
# Acta Crystallographica Section E. It conforms to the requirements of       #
# Notes for Authors for Acta Crystallographica Section E, and has been       #
# peer reviewed under the auspices of the IUCr Commission on Journals.       #
#                                                                            #
# Full details of the Crystallographic Information File format               #
# are given in the paper "The Crystallographic Information File (CIF):       #
# a New Standard Archive File for Crystallography" by S. R. Hall, F. H.      #
# Allen and I. D. Brown [Acta Cryst. (1991), A47, 655-685].                  #
#                                                                            #
# The current version of the core CIF dictionary is obtainable from          #
# ftp://ftp.iucr.org/pub/cif_core.dic.                                       #
#                                                                            #
# Software is freely available for graphical display of the structure(s)     #
# in this CIF. For information consult the CIF software page                 #
# http://www.iucr.org/resources/cif/software.                                #
#                                                                            #
# This file may be used for bona fide research purposes within the           #
# scientific community so long as proper attribution is given to the journal # 
# article from which it was obtained.                                        #
#                                                                            #
##############################################################################
data_I
_audit_creation_method     SHELXL-97
_chemical_name_systematic
;
3\b-Chloro-<i>N</i>-methoxy-<i>N</i>-methylcholest-5-ene-24-carboxamide
;
_chemical_name_common     ?
_chemical_formula_moiety     'C26 H42 Cl N O2'
_chemical_formula_sum     'C26 H42 Cl N O2'
_chemical_formula_iupac     'C26 H42 Cl N O2'
_chemical_formula_weight     436.06
_chemical_melting_point     ?
_symmetry_cell_setting     orthorhombic
_symmetry_space_group_name_H-M     "P 21 21 21"
_symmetry_space_group_name_Hall     'P 2ac 2ab'
loop_
    _symmetry_equiv_pos_as_xyz
    'x, y, z'
    '-x+1/2, -y, z+1/2'
    '-x, y+1/2, -z+1/2'
    'x+1/2, -y+1/2, -z'
_cell_length_a     7.5263(2)
_cell_length_b     16.2157(4)
_cell_length_c     20.8850(5)
_cell_angle_alpha     90.00
_cell_angle_beta     90.00
_cell_angle_gamma     90.00
_cell_volume     2548.89(11)
_cell_formula_units_Z     4
_cell_measurement_reflns_used     5845
_cell_measurement_theta_min     2.69
_cell_measurement_theta_max     20.90
_cell_measurement_temperature     296(2)
_exptl_crystal_description     needle
_exptl_crystal_colour     colourless
_exptl_crystal_size_max     0.31
_exptl_crystal_size_mid     0.09
_exptl_crystal_size_min     0.08
_exptl_crystal_density_diffrn     1.136
_exptl_crystal_density_meas     ?
_exptl_crystal_density_method     'not measured'
_exptl_crystal_F_000     952
_exptl_absorpt_coefficient_mu     0.171
_exptl_absorpt_correction_type     multi-scan
_exptl_absorpt_process_details     '(<i>SADABS</i>; Sheldrick, 2008<i>a</i>)'
_exptl_absorpt_correction_T_min     0.9490
_exptl_absorpt_correction_T_max     0.9865
_exptl_special_details
;
;
_diffrn_ambient_temperature     296(2)
_diffrn_radiation_type     MoK\a
_diffrn_radiation_wavelength     0.71073
_diffrn_radiation_source     'fine-focus sealed tube'
_diffrn_radiation_monochromator     graphite
_diffrn_measurement_device_type     'Bruker APEXII CCD'
_diffrn_measurement_method     '\f and \w scans'
_diffrn_detector_area_resol_mean     ?
_diffrn_reflns_number     23203
_diffrn_reflns_av_R_equivalents     0.0347
_diffrn_reflns_av_sigmaI/netI     0.0369
_diffrn_reflns_theta_min     1.59
_diffrn_reflns_theta_max     28.30
_diffrn_reflns_theta_full     28.30
_diffrn_measured_fraction_theta_max     0.999
_diffrn_measured_fraction_theta_full     0.999
_diffrn_reflns_limit_h_min     -9
_diffrn_reflns_limit_h_max     10
_diffrn_reflns_limit_k_min     -19
_diffrn_reflns_limit_k_max     21
_diffrn_reflns_limit_l_min     -27
_diffrn_reflns_limit_l_max     25
_refine_special_details
;
Refinement of <i>F</i>^2^ against ALL reflections. The weighted <i>R</i>-factor
<i>wR</i> and goodness of fit <i>S</i> are based on <i>F</i>^2^, conventional
<i>R</i>-factors <i>R</i> are based on <i>F</i>, with <i>F</i> set to zero for
negative <i>F</i>^2^. The threshold expression of <i>F</i>^2^ >
\s(<i>F</i>^2^) is used only for calculating <i>R</i>-factors(gt) <i>etc</i>.
and is not relevant to the choice of reflections for refinement.
<i>R</i>-factors based on <i>F</i>^2^ are statistically about twice as large
as those based on <i>F</i>, and <i>R</i>- factors based on ALL data will be
even larger.
;
_reflns_number_total     6244
_reflns_number_gt     3307
_reflns_threshold_expression     I>2sigma(I)
_refine_ls_structure_factor_coef     Fsqd
_refine_ls_matrix_type     full
_refine_ls_R_factor_all     0.1123
_refine_ls_R_factor_gt     0.0557
_refine_ls_wR_factor_gt     0.1310
_refine_ls_wR_factor_ref     0.1565
_refine_ls_goodness_of_fit_ref     1.008
_refine_ls_restrained_S_all     1.008
_refine_ls_number_reflns     6244
_refine_ls_number_parameters     276
_refine_ls_number_restraints     0
_refine_ls_hydrogen_treatment     constr
_refine_ls_weighting_scheme     calc
_refine_ls_weighting_details
         'calc w=1/[\s^2^(Fo^2^)+(0.0698P)^2^+0.2353P] where P=(Fo^2^+2Fc^2^)/3'
_atom_sites_solution_hydrogens     geom
_atom_sites_solution_primary     direct
_atom_sites_solution_secondary     difmap
_refine_ls_shift/su_max     0.001
_refine_ls_shift/su_mean     0.000
_refine_diff_density_max     0.186
_refine_diff_density_min     -0.144
_refine_ls_extinction_method     none
_refine_ls_extinction_coef     ?
_refine_ls_abs_structure_details     'Flack (1983), 2662 Friedel pairs'
_refine_ls_abs_structure_Flack     -0.04(9)
loop_
    _atom_type_symbol
    _atom_type_description
    _atom_type_scat_dispersion_real
    _atom_type_scat_dispersion_imag
    _atom_type_scat_source
    'C' 'C' 0.0033 0.0016
                         'International Tables Vol C Tables 4.2.6.8 and 6.1.1.4'
    'H' 'H' 0.0000 0.0000
                         'International Tables Vol C Tables 4.2.6.8 and 6.1.1.4'
    'N' 'N' 0.0061 0.0033
                         'International Tables Vol C Tables 4.2.6.8 and 6.1.1.4'
    'O' 'O' 0.0106 0.0060
                         'International Tables Vol C Tables 4.2.6.8 and 6.1.1.4'
    'Cl' 'Cl' 0.1484 0.1585
                         'International Tables Vol C Tables 4.2.6.8 and 6.1.1.4'
_computing_data_collection     'APEX2 (Bruker, 2005)'
_computing_cell_refinement     'SAINT (Bruker, 1999)'
_computing_data_reduction     'SAINT (Bruker, 1999)'
_computing_structure_solution     '<i>SHELXS97</i> (Sheldrick, 2008<i>b</i>)'
_computing_structure_refinement     '<i>SHELXL97</i> (Sheldrick, 2008<i>b</i>)'
_computing_molecular_graphics     '<i>SHELXTL</i> (Sheldrick, 2008<i>b</i>)'
_computing_publication_material     '<i>SHELXTL</i> (Sheldrick, 2008<i>b</i>'
loop_
    _atom_site_type_symbol
    _atom_site_label
    _atom_site_fract_x
    _atom_site_fract_y
    _atom_site_fract_z
    _atom_site_U_iso_or_equiv
    _atom_site_adp_type
    _atom_site_calc_flag
    _atom_site_refinement_flags
    _atom_site_occupancy
    _atom_site_symmetry_multiplicity
    _atom_site_disorder_assembly
    _atom_site_disorder_group
    C C1 0.4754(4) 0.8660(2) 0.82833(14) 0.0888(8) Uani d . 1 1 . .
    H H1A 0.5059 0.8075 0.8234 0.107 Uiso calc R 1 1 . .
    C C2 0.3024(4) 0.8823(2) 0.79438(14) 0.0873(8) Uani d . 1 1 . .
    H H2A 0.2679 0.9395 0.8001 0.105 Uiso calc R 1 1 . .
    H H2B 0.2095 0.8476 0.8120 0.105 Uiso calc R 1 1 . .
    C C3 0.3269(3) 0.86371(18) 0.72355(14) 0.0786(7) Uani d . 1 1 . .
    H H3A 0.2150 0.8735 0.7018 0.094 Uiso calc R 1 1 . .
    H H3B 0.3551 0.8057 0.7188 0.094 Uiso calc R 1 1 . .
    C C4 0.4729(3) 0.91473(15) 0.69012(13) 0.0666(6) Uani d . 1 1 . .
    C C5 0.6421(3) 0.90625(15) 0.72909(14) 0.0721(7) Uani d . 1 1 . .
    C C6 0.6235(4) 0.9177(2) 0.80067(14) 0.0901(9) Uani d . 1 1 . .
    H H6A 0.7345 0.9028 0.8213 0.108 Uiso calc R 1 1 . .
    H H6B 0.6005 0.9753 0.8098 0.108 Uiso calc R 1 1 . .
    C C7 0.4179(4) 1.00624(17) 0.68853(16) 0.0969(9) Uani d . 1 1 . .
    H H7A 0.4991 1.0365 0.6620 0.145 Uiso calc R 1 1 . .
    H H7B 0.4205 1.0283 0.7312 0.145 Uiso calc R 1 1 . .
    H H7C 0.2999 1.0110 0.6715 0.145 Uiso calc R 1 1 . .
    C C8 0.7984(3) 0.89137(17) 0.70284(15) 0.0805(7) Uani d . 1 1 . .
    H H8 0.8945 0.8844 0.7303 0.097 Uiso calc R 1 1 . .
    C C9 0.8336(3) 0.88485(18) 0.63301(14) 0.0823(8) Uani d . 1 1 . .
    H H9A 0.8636 0.8282 0.6228 0.099 Uiso calc R 1 1 . .
    H H9B 0.9354 0.9189 0.6224 0.099 Uiso calc R 1 1 . .
    C C10 0.6762(3) 0.91138(15) 0.59167(13) 0.0655(6) Uani d . 1 1 . .
    H H10 0.6733 0.9718 0.5903 0.079 Uiso calc R 1 1 . .
    C C11 0.5021(3) 0.88085(15) 0.62200(13) 0.0653(6) Uani d . 1 1 . .
    H H11 0.5154 0.8211 0.6268 0.078 Uiso calc R 1 1 . .
    C C12 0.3419(3) 0.8934(2) 0.57734(13) 0.0838(8) Uani d . 1 1 . .
    H H12A 0.3119 0.9516 0.5768 0.101 Uiso calc R 1 1 . .
    H H12B 0.2410 0.8640 0.5950 0.101 Uiso calc R 1 1 . .
    C C13 0.3702(3) 0.86456(19) 0.50792(14) 0.0820(8) Uani d . 1 1 . .
    H H13A 0.3805 0.8049 0.5071 0.098 Uiso calc R 1 1 . .
    H H13B 0.2676 0.8798 0.4824 0.098 Uiso calc R 1 1 . .
    C C14 0.5371(3) 0.90269(14) 0.47859(13) 0.0650(6) Uani d . 1 1 . .
    C C15 0.6915(3) 0.87954(15) 0.52369(13) 0.0661(6) Uani d . 1 1 . .
    H H15 0.6880 0.8193 0.5272 0.079 Uiso calc R 1 1 . .
    C C16 0.8581(3) 0.89897(19) 0.48523(13) 0.0841(8) Uani d . 1 1 . .
    H H16A 0.9568 0.8647 0.4989 0.101 Uiso calc R 1 1 . .
    H H16B 0.8911 0.9565 0.4899 0.101 Uiso calc R 1 1 . .
    C C17 0.8063(3) 0.87974(18) 0.41608(15) 0.0838(8) Uani d . 1 1 . .
    H H17A 0.8700 0.8315 0.4010 0.101 Uiso calc R 1 1 . .
    H H17B 0.8355 0.9259 0.3885 0.101 Uiso calc R 1 1 . .
    C C18 0.6013(3) 0.86341(15) 0.41517(13) 0.0683(7) Uani d . 1 1 . .
    H H18 0.5847 0.8037 0.4193 0.082 Uiso calc R 1 1 . .
    C C19 0.5143(4) 0.88930(16) 0.35166(13) 0.0748(7) Uani d . 1 1 . .
    H H19 0.5342 0.9486 0.3463 0.090 Uiso calc R 1 1 . .
    C C20 0.3108(4) 0.8747(2) 0.35159(16) 0.0934(9) Uani d . 1 1 . .
    H H20A 0.2551 0.9125 0.3807 0.140 Uiso calc R 1 1 . .
    H H20B 0.2863 0.8191 0.3648 0.140 Uiso calc R 1 1 . .
    H H20C 0.2650 0.8834 0.3092 0.140 Uiso calc R 1 1 . .
    C C21 0.6022(4) 0.84559(17) 0.29503(14) 0.0828(8) Uani d . 1 1 . .
    H H21A 0.7299 0.8516 0.2989 0.099 Uiso calc R 1 1 . .
    H H21B 0.5753 0.7872 0.2978 0.099 Uiso calc R 1 1 . .
    C C22 0.5466(4) 0.87628(18) 0.22971(15) 0.0924(9) Uani d . 1 1 . .
    H H22A 0.4238 0.8610 0.2222 0.111 Uiso calc R 1 1 . .
    H H22B 0.5535 0.9360 0.2292 0.111 Uiso calc R 1 1 . .
    C C23 0.6578(5) 0.84295(18) 0.17692(17) 0.0880(9) Uani d . 1 1 . .
    C C24 0.6782(7) 0.8149(3) 0.06221(17) 0.169(2) Uani d . 1 1 . .
    H H24A 0.6617 0.8600 0.0331 0.253 Uiso calc R 1 1 . .
    H H24B 0.6373 0.7648 0.0426 0.253 Uiso calc R 1 1 . .
    H H24C 0.8021 0.8098 0.0725 0.253 Uiso calc R 1 1 . .
    C C25 0.2820(7) 0.8083(4) 0.1041(3) 0.206(3) Uani d . 1 1 . .
    H H25A 0.2553 0.7869 0.1459 0.308 Uiso calc R 1 1 . .
    H H25B 0.3244 0.7644 0.0773 0.308 Uiso calc R 1 1 . .
    H H25C 0.1766 0.8316 0.0857 0.308 Uiso calc R 1 1 . .
    C C26 0.5199(4) 0.99713(16) 0.47055(16) 0.0927(9) Uani d . 1 1 . .
    H H26A 0.4993 1.0220 0.5116 0.139 Uiso calc R 1 1 . .
    H H26B 0.4221 1.0092 0.4426 0.139 Uiso calc R 1 1 . .
    H H26C 0.6275 1.0187 0.4525 0.139 Uiso calc R 1 1 . .
    Cl Cl1 0.45336(14) 0.88904(7) 0.91266(4) 0.1218(4) Uani d . 1 1 . .
    N N1 0.5778(4) 0.83019(19) 0.12042(14) 0.1117(10) Uani d . 1 1 . .
    O O1 0.8116(3) 0.82332(15) 0.18387(12) 0.1129(7) Uani d . 1 1 . .
    O O2 0.4135(4) 0.86944(18) 0.10918(12) 0.1320(10) Uani d . 1 1 . .
loop_
    _atom_site_aniso_label
    _atom_site_aniso_U_11
    _atom_site_aniso_U_22
    _atom_site_aniso_U_33
    _atom_site_aniso_U_12
    _atom_site_aniso_U_13
    _atom_site_aniso_U_23
    C1 0.0777(19) 0.097(2) 0.091(2) -0.0030(17) -0.0064(16) -0.0126(16)
    C2 0.0667(16) 0.102(2) 0.093(2) -0.0062(16) 0.0050(15) 0.0007(17)
    C3 0.0428(12) 0.1019(19) 0.091(2) -0.0067(12) 0.0009(12) 0.0023(15)
    C4 0.0453(12) 0.0642(14) 0.0902(18) 0.0023(10) 0.0011(12) -0.0030(13)
    C5 0.0516(14) 0.0700(15) 0.0948(19) -0.0081(11) -0.0044(13) -0.0106(14)
    C6 0.0706(17) 0.107(2) 0.092(2) -0.0107(16) -0.0056(15) -0.0163(17)
    C7 0.094(2) 0.0828(19) 0.114(2) 0.0204(16) 0.0149(19) -0.0036(16)
    C8 0.0492(14) 0.0975(19) 0.095(2) -0.0045(14) -0.0098(13) -0.0044(16)
    C9 0.0358(12) 0.0944(19) 0.117(2) 0.0002(12) -0.0061(13) -0.0015(17)
    C10 0.0367(11) 0.0642(13) 0.0956(18) -0.0018(10) 0.0029(11) -0.0019(13)
    C11 0.0356(11) 0.0671(14) 0.0932(17) -0.0009(11) 0.0039(11) 0.0005(13)
    C12 0.0402(12) 0.121(2) 0.0902(19) 0.0062(13) 0.0041(12) -0.0024(18)
    C13 0.0367(11) 0.111(2) 0.098(2) -0.0021(13) -0.0015(12) 0.0061(16)
    C14 0.0389(11) 0.0667(14) 0.0894(17) 0.0043(10) 0.0049(11) 0.0033(13)
    C15 0.0379(11) 0.0656(13) 0.0947(18) 0.0012(10) 0.0050(11) 0.0048(14)
    C16 0.0430(12) 0.110(2) 0.099(2) -0.0041(13) 0.0065(13) 0.0074(17)
    C17 0.0508(13) 0.0987(19) 0.102(2) 0.0067(14) 0.0164(14) 0.0180(17)
    C18 0.0510(13) 0.0613(14) 0.0927(18) 0.0052(10) 0.0045(13) 0.0092(13)
    C19 0.0675(15) 0.0658(15) 0.0912(19) 0.0138(13) 0.0064(14) 0.0027(14)
    C20 0.0644(16) 0.110(2) 0.106(2) 0.0140(17) -0.0067(16) 0.0072(18)
    C21 0.0738(17) 0.0792(18) 0.095(2) 0.0127(14) 0.0052(16) 0.0098(14)
    C22 0.092(2) 0.0893(19) 0.096(2) 0.0216(18) -0.0097(18) -0.0166(18)
    C23 0.089(2) 0.0821(19) 0.093(2) 0.0076(16) 0.0044(19) 0.0093(16)
    C24 0.187(5) 0.238(5) 0.080(3) 0.081(4) 0.019(3) 0.009(3)
    C25 0.130(4) 0.230(6) 0.257(7) -0.053(4) -0.007(4) -0.138(6)
    C26 0.091(2) 0.0758(17) 0.112(2) 0.0209(15) -0.0037(18) -0.0001(16)
    Cl1 0.1189(7) 0.1578(9) 0.0887(5) -0.0178(6) -0.0027(5) -0.0117(6)
    N1 0.111(2) 0.138(2) 0.0864(19) 0.045(2) 0.0087(18) -0.0013(17)
    O1 0.0845(16) 0.1295(17) 0.1247(19) 0.0151(14) 0.0060(14) -0.0026(15)
    O2 0.140(2) 0.146(2) 0.1100(18) 0.051(2) -0.0210(16) -0.0116(15)
_geom_special_details
;
All e.s.d.'s (except the e.s.d. in the dihedral angle between two l.s. planes)
are estimated using the full covariance matrix. The cell e.s.d.'s are taken
into account individually in the estimation of e.s.d.'s in distances, angles
and torsion angles; correlations between e.s.d.'s in cell parameters are only
used when they are defined by crystal symmetry. An approximate (isotropic)
treatment of cell e.s.d.'s is used for estimating e.s.d.'s involving l.s.
planes.
;
loop_
    _geom_bond_atom_site_label_1
    _geom_bond_atom_site_label_2
    _geom_bond_site_symmetry_2
    _geom_bond_distance
    _geom_bond_publ_flag
    C1 C2 . 1.506(4) ?
    C1 C6 . 1.510(4) ?
    C1 Cl1 . 1.808(3) ?
    C1 H1A . 0.9800 ?
    C2 C3 . 1.521(4) ?
    C2 H2A . 0.9700 ?
    C2 H2B . 0.9700 ?
    C3 C4 . 1.543(4) ?
    C3 H3A . 0.9700 ?
    C3 H3B . 0.9700 ?
    C4 C5 . 1.518(3) ?
    C4 C7 . 1.541(4) ?
    C4 C11 . 1.541(4) ?
    C5 C8 . 1.320(4) ?
    C5 C6 . 1.513(4) ?
    C6 H6A . 0.9700 ?
    C6 H6B . 0.9700 ?
    C7 H7A . 0.9600 ?
    C7 H7B . 0.9600 ?
    C7 H7C . 0.9600 ?
    C8 C9 . 1.486(4) ?
    C8 H8 . 0.9300 ?
    C9 C10 . 1.527(3) ?
    C9 H9A . 0.9700 ?
    C9 H9B . 0.9700 ?
    C10 C15 . 1.515(4) ?
    C10 C11 . 1.537(3) ?
    C10 H10 . 0.9800 ?
    C11 C12 . 1.538(3) ?
    C11 H11 . 0.9800 ?
    C12 C13 . 1.538(4) ?
    C12 H12A . 0.9700 ?
    C12 H12B . 0.9700 ?
    C13 C14 . 1.529(3) ?
    C13 H13A . 0.9700 ?
    C13 H13B . 0.9700 ?
    C14 C15 . 1.542(3) ?
    C14 C26 . 1.546(3) ?
    C14 C18 . 1.547(4) ?
    C15 C16 . 1.522(3) ?
    C15 H15 . 0.9800 ?
    C16 C17 . 1.528(4) ?
    C16 H16A . 0.9700 ?
    C16 H16B . 0.9700 ?
    C17 C18 . 1.566(4) ?
    C17 H17A . 0.9700 ?
    C17 H17B . 0.9700 ?
    C18 C19 . 1.538(4) ?
    C18 H18 . 0.9800 ?
    C19 C21 . 1.529(4) ?
    C19 C20 . 1.550(4) ?
    C19 H19 . 0.9800 ?
    C20 H20A . 0.9600 ?
    C20 H20B . 0.9600 ?
    C20 H20C . 0.9600 ?
    C21 C22 . 1.511(4) ?
    C21 H21A . 0.9700 ?
    C21 H21B . 0.9700 ?
    C22 C23 . 1.486(4) ?
    C22 H22A . 0.9700 ?
    C22 H22B . 0.9700 ?
    C23 O1 . 1.209(4) ?
    C23 N1 . 1.341(4) ?
    C24 N1 . 1.453(4) ?
    C24 H24A . 0.9600 ?
    C24 H24B . 0.9600 ?
    C24 H24C . 0.9600 ?
    C25 O2 . 1.405(5) ?
    C25 H25A . 0.9600 ?
    C25 H25B . 0.9600 ?
    C25 H25C . 0.9600 ?
    C26 H26A . 0.9600 ?
    C26 H26B . 0.9600 ?
    C26 H26C . 0.9600 ?
    N1 O2 . 1.410(4) ?
loop_
    _geom_angle_atom_site_label_1
    _geom_angle_atom_site_label_2
    _geom_angle_atom_site_label_3
    _geom_angle_site_symmetry_1
    _geom_angle_site_symmetry_3
    _geom_angle
    _geom_angle_publ_flag
    C2 C1 C6 . . 111.1(2) ?
    C2 C1 Cl1 . . 110.1(2) ?
    C6 C1 Cl1 . . 109.0(2) ?
    C2 C1 H1A . . 108.9 ?
    C6 C1 H1A . . 108.9 ?
    Cl1 C1 H1A . . 108.9 ?
    C1 C2 C3 . . 108.6(2) ?
    C1 C2 H2A . . 110.0 ?
    C3 C2 H2A . . 110.0 ?
    C1 C2 H2B . . 110.0 ?
    C3 C2 H2B . . 110.0 ?
    H2A C2 H2B . . 108.4 ?
    C2 C3 C4 . . 114.8(2) ?
    C2 C3 H3A . . 108.6 ?
    C4 C3 H3A . . 108.6 ?
    C2 C3 H3B . . 108.6 ?
    C4 C3 H3B . . 108.6 ?
    H3A C3 H3B . . 107.5 ?
    C5 C4 C7 . . 108.9(2) ?
    C5 C4 C11 . . 110.07(19) ?
    C7 C4 C11 . . 111.2(2) ?
    C5 C4 C3 . . 107.8(2) ?
    C7 C4 C3 . . 109.6(2) ?
    C11 C4 C3 . . 109.2(2) ?
    C8 C5 C6 . . 121.0(2) ?
    C8 C5 C4 . . 122.8(3) ?
    C6 C5 C4 . . 116.2(2) ?
    C1 C6 C5 . . 112.2(2) ?
    C1 C6 H6A . . 109.2 ?
    C5 C6 H6A . . 109.2 ?
    C1 C6 H6B . . 109.2 ?
    C5 C6 H6B . . 109.2 ?
    H6A C6 H6B . . 107.9 ?
    C4 C7 H7A . . 109.5 ?
    C4 C7 H7B . . 109.5 ?
    H7A C7 H7B . . 109.5 ?
    C4 C7 H7C . . 109.5 ?
    H7A C7 H7C . . 109.5 ?
    H7B C7 H7C . . 109.5 ?
    C5 C8 C9 . . 125.4(2) ?
    C5 C8 H8 . . 117.3 ?
    C9 C8 H8 . . 117.3 ?
    C8 C9 C10 . . 113.4(2) ?
    C8 C9 H9A . . 108.9 ?
    C10 C9 H9A . . 108.9 ?
    C8 C9 H9B . . 108.9 ?
    C10 C9 H9B . . 108.9 ?
    H9A C9 H9B . . 107.7 ?
    C15 C10 C9 . . 112.0(2) ?
    C15 C10 C11 . . 109.96(19) ?
    C9 C10 C11 . . 109.7(2) ?
    C15 C10 H10 . . 108.4 ?
    C9 C10 H10 . . 108.4 ?
    C11 C10 H10 . . 108.4 ?
    C10 C11 C12 . . 112.1(2) ?
    C10 C11 C4 . . 112.8(2) ?
    C12 C11 C4 . . 113.62(19) ?
    C10 C11 H11 . . 105.9 ?
    C12 C11 H11 . . 105.9 ?
    C4 C11 H11 . . 105.9 ?
    C11 C12 C13 . . 115.00(19) ?
    C11 C12 H12A . . 108.5 ?
    C13 C12 H12A . . 108.5 ?
    C11 C12 H12B . . 108.5 ?
    C13 C12 H12B . . 108.5 ?
    H12A C12 H12B . . 107.5 ?
    C14 C13 C12 . . 111.6(2) ?
    C14 C13 H13A . . 109.3 ?
    C12 C13 H13A . . 109.3 ?
    C14 C13 H13B . . 109.3 ?
    C12 C13 H13B . . 109.3 ?
    H13A C13 H13B . . 108.0 ?
    C13 C14 C15 . . 106.0(2) ?
    C13 C14 C26 . . 112.0(2) ?
    C15 C14 C26 . . 111.8(2) ?
    C13 C14 C18 . . 115.7(2) ?
    C15 C14 C18 . . 100.81(18) ?
    C26 C14 C18 . . 109.9(2) ?
    C10 C15 C16 . . 119.1(2) ?
    C10 C15 C14 . . 115.59(19) ?
    C16 C15 C14 . . 104.4(2) ?
    C10 C15 H15 . . 105.5 ?
    C16 C15 H15 . . 105.5 ?
    C14 C15 H15 . . 105.5 ?
    C15 C16 C17 . . 104.3(2) ?
    C15 C16 H16A . . 110.9 ?
    C17 C16 H16A . . 110.9 ?
    C15 C16 H16B . . 110.9 ?
    C17 C16 H16B . . 110.9 ?
    H16A C16 H16B . . 108.9 ?
    C16 C17 C18 . . 107.3(2) ?
    C16 C17 H17A . . 110.3 ?
    C18 C17 H17A . . 110.3 ?
    C16 C17 H17B . . 110.3 ?
    C18 C17 H17B . . 110.3 ?
    H17A C17 H17B . . 108.5 ?
    C19 C18 C14 . . 119.5(2) ?
    C19 C18 C17 . . 112.6(2) ?
    C14 C18 C17 . . 103.2(2) ?
    C19 C18 H18 . . 106.9 ?
    C14 C18 H18 . . 106.9 ?
    C17 C18 H18 . . 106.9 ?
    C21 C19 C18 . . 110.9(2) ?
    C21 C19 C20 . . 110.9(2) ?
    C18 C19 C20 . . 112.3(2) ?
    C21 C19 H19 . . 107.5 ?
    C18 C19 H19 . . 107.5 ?
    C20 C19 H19 . . 107.5 ?
    C19 C20 H20A . . 109.5 ?
    C19 C20 H20B . . 109.5 ?
    H20A C20 H20B . . 109.5 ?
    C19 C20 H20C . . 109.5 ?
    H20A C20 H20C . . 109.5 ?
    H20B C20 H20C . . 109.5 ?
    C22 C21 C19 . . 115.2(2) ?
    C22 C21 H21A . . 108.5 ?
    C19 C21 H21A . . 108.5 ?
    C22 C21 H21B . . 108.5 ?
    C19 C21 H21B . . 108.5 ?
    H21A C21 H21B . . 107.5 ?
    C23 C22 C21 . . 113.2(2) ?
    C23 C22 H22A . . 108.9 ?
    C21 C22 H22A . . 108.9 ?
    C23 C22 H22B . . 108.9 ?
    C21 C22 H22B . . 108.9 ?
    H22A C22 H22B . . 107.7 ?
    O1 C23 N1 . . 119.7(3) ?
    O1 C23 C22 . . 123.1(3) ?
    N1 C23 C22 . . 117.1(3) ?
    N1 C24 H24A . . 109.5 ?
    N1 C24 H24B . . 109.5 ?
    H24A C24 H24B . . 109.5 ?
    N1 C24 H24C . . 109.5 ?
    H24A C24 H24C . . 109.5 ?
    H24B C24 H24C . . 109.5 ?
    O2 C25 H25A . . 109.5 ?
    O2 C25 H25B . . 109.5 ?
    H25A C25 H25B . . 109.5 ?
    O2 C25 H25C . . 109.5 ?
    H25A C25 H25C . . 109.5 ?
    H25B C25 H25C . . 109.5 ?
    C14 C26 H26A . . 109.5 ?
    C14 C26 H26B . . 109.5 ?
    H26A C26 H26B . . 109.5 ?
    C14 C26 H26C . . 109.5 ?
    H26A C26 H26C . . 109.5 ?
    H26B C26 H26C . . 109.5 ?
    C23 N1 O2 . . 118.1(3) ?
    C23 N1 C24 . . 121.9(3) ?
    O2 N1 C24 . . 113.2(3) ?
    C25 O2 N1 . . 108.1(3) ?
_iucr_refine_instructions_details
;
TITL AR119_0m in P2(1)2(1)2(1)
CELL 0.71073   7.5263  16.2157  20.8850  90.000  90.000  90.000
ZERR    4.00   0.0002   0.0004   0.0005   0.000   0.000   0.000
LATT -1
SYMM 0.5-X, -Y, 0.5+Z
SYMM -X, 0.5+Y, 0.5-Z
SYMM 0.5+X, 0.5-Y, -Z
SFAC C  H  N  O  Cl
UNIT 104  168  4  8  4
L.S. 60
ACTA
BOND $H
FMAP 2
PLAN 5
SIZE 0.08 0.09 0.31
HTAB
FREE H22A H22B
WGHT   0.069800   0.235300
FVAR 0.069410
TEMP 23.000
MOLE 1
C1     1   0.475383   0.865953   0.828335  11.000000   0.077720 =
           0.097450   0.091240  -0.012590  -0.006420  -0.003010
AFIX 13
H1A    2   0.505908   0.807544   0.823422  11.000000  -1.200000
AFIX 0
C2     1   0.302380   0.882313   0.794383  11.000000   0.066740 =
           0.102490   0.092580   0.000730   0.005030  -0.006170
AFIX 23
H2A    2   0.267889   0.939477   0.800101  11.000000  -1.200000
H2B    2   0.209534   0.847604   0.812029  11.000000  -1.200000
AFIX 0
C3     1   0.326852   0.863711   0.723552  11.000000   0.042770 =
           0.101880   0.091250   0.002340   0.000910  -0.006750
AFIX 23
H3A    2   0.214982   0.873521   0.701783  11.000000  -1.200000
H3B    2   0.355074   0.805664   0.718812  11.000000  -1.200000
AFIX 0
C4     1   0.472853   0.914726   0.690118  11.000000   0.045310 =
           0.064250   0.090200  -0.003050   0.001150   0.002310
C5     1   0.642069   0.906254   0.729095  11.000000   0.051620 =
           0.069980   0.094840  -0.010610  -0.004410  -0.008110
C6     1   0.623535   0.917673   0.800671  11.000000   0.070620 =
           0.107410   0.092310  -0.016270  -0.005570  -0.010660
AFIX 23
H6A    2   0.734529   0.902803   0.821260  11.000000  -1.200000
H6B    2   0.600457   0.975345   0.809775  11.000000  -1.200000
AFIX 0
C7     1   0.417948   1.006238   0.688533  11.000000   0.093980 =
           0.082780   0.113800  -0.003600   0.014890   0.020410
AFIX 137
H7A    2   0.499140   1.036458   0.661958  11.000000  -1.500000
H7B    2   0.420545   1.028288   0.731181  11.000000  -1.500000
H7C    2   0.299949   1.010986   0.671472  11.000000  -1.500000
AFIX 0
C8     1   0.798410   0.891374   0.702842  11.000000   0.049240 =
           0.097530   0.094720  -0.004360  -0.009830  -0.004470
AFIX 43
H8     2   0.894465   0.884403   0.730326  11.000000  -1.200000
AFIX 0
C9     1   0.833569   0.884847   0.633007  11.000000   0.035820 =
           0.094440   0.116520  -0.001530  -0.006070   0.000190
AFIX 23
H9A    2   0.863623   0.828171   0.622838  11.000000  -1.200000
H9B    2   0.935437   0.918861   0.622423  11.000000  -1.200000
AFIX 0
C10    1   0.676201   0.911378   0.591669  11.000000   0.036740 =
           0.064210   0.095640  -0.001870   0.002880  -0.001850
AFIX 13
H10    2   0.673334   0.971773   0.590306  11.000000  -1.200000
AFIX 0
C11    1   0.502084   0.880853   0.621997  11.000000   0.035590 =
           0.067140   0.093180   0.000520   0.003930  -0.000860
AFIX 13
H11    2   0.515421   0.821052   0.626779  11.000000  -1.200000
AFIX 0
C12    1   0.341853   0.893425   0.577338  11.000000   0.040200 =
           0.121160   0.090180  -0.002370   0.004100   0.006230
AFIX 23
H12A   2   0.311936   0.951606   0.576823  11.000000  -1.200000
H12B   2   0.240958   0.863992   0.595026  11.000000  -1.200000
AFIX 0
C13    1   0.370155   0.864561   0.507916  11.000000   0.036710 =
           0.111190   0.098080   0.006100  -0.001450  -0.002090
AFIX 23
H13A   2   0.380465   0.804943   0.507119  11.000000  -1.200000
H13B   2   0.267640   0.879811   0.482380  11.000000  -1.200000
AFIX 0
C14    1   0.537137   0.902694   0.478588  11.000000   0.038940 =
           0.066720   0.089400   0.003340   0.004930   0.004310
C15    1   0.691537   0.879543   0.523693  11.000000   0.037890 =
           0.065600   0.094710   0.004760   0.005010   0.001240
AFIX 13
H15    2   0.688026   0.819297   0.527188  11.000000  -1.200000
AFIX 0
C16    1   0.858132   0.898967   0.485234  11.000000   0.042970 =
           0.110280   0.098940   0.007430   0.006500  -0.004120
AFIX 23
H16A   2   0.956781   0.864737   0.498909  11.000000  -1.200000
H16B   2   0.891139   0.956475   0.489914  11.000000  -1.200000
AFIX 0
C17    1   0.806345   0.879737   0.416085  11.000000   0.050810 =
           0.098730   0.101930   0.017950   0.016420   0.006740
AFIX 23
H17A   2   0.869967   0.831493   0.400973  11.000000  -1.200000
H17B   2   0.835499   0.925917   0.388496  11.000000  -1.200000
AFIX 0
C18    1   0.601296   0.863411   0.415166  11.000000   0.051020 =
           0.061340   0.092690   0.009190   0.004460   0.005210
AFIX 13
H18    2   0.584702   0.803706   0.419302  11.000000  -1.200000
AFIX 0
C19    1   0.514281   0.889304   0.351664  11.000000   0.067500 =
           0.065770   0.091250   0.002700   0.006400   0.013800
AFIX 13
H19    2   0.534188   0.948632   0.346331  11.000000  -1.200000
AFIX 0
C20    1   0.310803   0.874703   0.351592  11.000000   0.064430 =
           0.109550   0.106320   0.007220  -0.006650   0.014000
AFIX 137
H20A   2   0.255112   0.912497   0.380730  11.000000  -1.500000
H20B   2   0.286251   0.819143   0.364771  11.000000  -1.500000
H20C   2   0.264990   0.883424   0.309231  11.000000  -1.500000
AFIX 0
C21    1   0.602178   0.845592   0.295035  11.000000   0.073820 =
           0.079180   0.095420   0.009770   0.005180   0.012670
AFIX 23
H21A   2   0.729938   0.851649   0.298942  11.000000  -1.200000
H21B   2   0.575301   0.787195   0.297764  11.000000  -1.200000
AFIX 0
C22    1   0.546636   0.876280   0.229706  11.000000   0.091590 =
           0.089320   0.096410  -0.016600  -0.009750   0.021600
AFIX 23
H22A   2   0.423781   0.860968   0.222245  11.000000  -1.200000
H22B   2   0.553545   0.936008   0.229167  11.000000  -1.200000
AFIX 0
C23    1   0.657790   0.842950   0.176922  11.000000   0.088730 =
           0.082060   0.093070   0.009300   0.004360   0.007550
C24    1   0.678237   0.814917   0.062212  11.000000   0.187350 =
           0.237830   0.080360   0.009280   0.019230   0.080760
AFIX 137
H24A   2   0.661695   0.860036   0.033055  11.000000  -1.500000
H24B   2   0.637323   0.764823   0.042650  11.000000  -1.500000
H24C   2   0.802083   0.809803   0.072471  11.000000  -1.500000
AFIX 0
C25    1   0.282045   0.808261   0.104095  11.000000   0.130350 =
           0.229890   0.256690  -0.137740  -0.007270  -0.052950
AFIX 137
H25A   2   0.255280   0.786945   0.145879  11.000000  -1.500000
H25B   2   0.324435   0.764392   0.077274  11.000000  -1.500000
H25C   2   0.176618   0.831643   0.085660  11.000000  -1.500000
AFIX 0
C26    1   0.519858   0.997126   0.470548  11.000000   0.090830 =
           0.075810   0.111570  -0.000070  -0.003720   0.020950
AFIX 137
H26A   2   0.499265   1.022032   0.511583  11.000000  -1.500000
H26B   2   0.422064   1.009243   0.442578  11.000000  -1.500000
H26C   2   0.627515   1.018742   0.452492  11.000000  -1.500000
AFIX 0
Cl1    5   0.453364   0.889040   0.912658  11.000000   0.118900 =
           0.157780   0.088700  -0.011670  -0.002750  -0.017830
N1     3   0.577758   0.830188   0.120419  11.000000   0.110620 =
           0.138130   0.086410  -0.001280   0.008710   0.045290
O1     4   0.811583   0.823321   0.183873  11.000000   0.084500 =
           0.129530   0.124670  -0.002640   0.006040   0.015130
O2     4   0.413477   0.869442   0.109176  11.000000   0.139680 =
           0.146450   0.109950  -0.011610  -0.021050   0.051360
HKLF 4
END
Q1     1   0.506200   0.890200   0.871100  11.000000   0.050000 0.190000
Q2     1   0.790100   0.847200   0.135400  11.000000   0.050000 0.170000
Q3     1   0.531300   0.846000   0.909800  11.000000   0.050000 0.160000
Q4     1   0.896400   0.875600   0.381400  11.000000   0.050000 0.160000
Q5     1   0.287300   0.857100   0.088400  11.000000   0.050000 0.150000
HKLF 4
REM  AR119_0m in P2(1)2(1)2(1)
REM R1=  0.0557 for   3307 Fo > 4sig(Fo)  and  0.1123 for all   6244 data
REM    276 parameters refined using      0 restraints
;
data_global
_journal_date_recd_electronic     2012-09-11
_journal_date_accepted     2012-11-13
_journal_name_full     'Acta Crystallographica, Section E'
_journal_year     2012
_journal_volume     68
_journal_issue     12
_journal_page_first     o3471
_journal_page_last     o3471
_journal_paper_category     QO
_journal_paper_doi     10.1107/S160053681204679X
_journal_coeditor_code     FY2071
_publ_contact_author_name     'Karilys Gonz\alez'
_publ_contact_author_address
;
Department of Chemistry
University of Puerto Rico
PO Box 23346
San Juan 00931-3346
Puerto Rico
;
_publ_contact_author_email     'karilysgn@yahoo.com'
_publ_contact_author_fax     ?
_publ_contact_author_phone     '787-764-0000 x 7665'
_publ_section_title
;
3\b-Chloro-<i>N</i>-methoxy-<i>N</i>-methylcholest-5-ene-24-carboxamide
;
loop_
    _publ_author_name
    _publ_author_footnote
    _publ_author_address
    'Gonz\'alez, Karilys' .
;
Department of Chemistry
University of Puerto Rico
PO Box 23346
San Juan 00931-3346
Puerto Rico
;
    'Nieves, Karinel' .
;
Department of Chemistry
University of Puerto Rico
PO Box 23346
San Juan 00931-3346
Puerto Rico
;
    'Rodr\'iguez, Abimael D.' .
;
Department of Chemistry
University of Puerto Rico
PO Box 23346
San Juan 00931-3346
Puerto Rico
;
