# Supplementary material for: 3β-Chloro-N-methoxy-N-methyl­cholest-5-ene-24-carboxamide
Source: Acta Crystallogr Sect E Struct Rep Online. 2012 Nov 28;68(Pt 12):o3471. doi: 10.1107/S160053681204679X (PMC3589044; doi:10.1107/S160053681204679X)
Supplement: Supplementary file 3 [file e-68-o3471-Isup3.hkl]

# 
# h,k,l, Fc-squared, Fo-squared, sigma(Fo-squared) and status flag 
# 
data_I
_shelx_title ' AR119_0m in P2(1)2(1)2(1)' 
_shelx_refln_list_code          4 
_shelx_F_calc_maximum      376.82 
_exptl_crystal_F_000       952.00 
_reflns_d_resolution_high  0.7497 
 
loop_ 
 _symmetry_equiv_pos_as_xyz 
 'x, y, z' 
 '-x+1/2, -y, z+1/2' 
 '-x, y+1/2, -z+1/2' 
 'x+1/2, -y+1/2, -z' 
 
_cell_length_a     7.5263 
_cell_length_b    16.2157 
_cell_length_c    20.8850 
_cell_angle_alpha  90.000 
_cell_angle_beta   90.000 
_cell_angle_gamma  90.000 
 
_shelx_F_squared_multiplier     1.000 
 
loop_ 
 _refln_index_h 
 _refln_index_k 
 _refln_index_l 
 _refln_F_squared_calc 
 _refln_F_squared_meas 
 _refln_F_squared_sigma 
 _refln_observed_status 
   2   0   0      408.72      411.19      6.69 o 
   4   0   0      174.01      119.92      4.03 o 
   6   0   0     1528.92     1427.47     30.82 o 
   8   0   0       45.47       60.20      8.30 o 
  10   0   0        3.01        0.00      6.23 o 
   1   1   0     4047.46     3969.60     38.71 o 
   2   1   0     1453.38     1478.59     15.03 o 
   3   1   0       38.33       76.77      1.48 o 
   4   1   0     1148.40     1218.20     12.18 o 
   5   1   0      474.76      472.62      8.56 o 
   6   1   0      128.37      110.45      3.95 o 
   7   1   0       14.11       21.91      3.02 o 
   8   1   0       21.00       20.46      5.19 o 
   9   1   0        2.78        7.27      5.19 o 
  10   1   0        0.36       -6.23      6.23 o 
   0   2   0     2039.45     1494.79     24.91 o 
   1   2   0    91445.93    81627.85   1117.06 o 
   2   2   0     2907.09     2760.59     27.19 o 
   3   2   0      279.69      298.78      3.65 o 
   4   2   0       31.78       29.30      1.25 o 
   5   2   0       99.70       93.73      2.64 o 
   6   2   0       26.26       28.03      2.59 o 
   7   2   0       72.24       71.07      5.99 o 
   8   2   0        0.09       -4.15      4.15 o 
   9   2   0        0.26       -2.94      2.94 o 
   1   3   0     2507.15     2431.81     25.55 o 
   2   3   0     1785.51     1663.31     16.65 o 
   3   3   0      256.86      327.46      3.99 o 
   4   3   0       51.65       43.98      1.15 o 
   5   3   0       44.34       42.48      1.29 o 
   6   3   0       77.25       82.78      3.80 o 
   7   3   0        0.42        3.11      3.11 o 
   8   3   0       14.37       15.36      8.30 o 
   9   3   0       18.90       16.30      7.27 o 
   0   4   0   141990.92   192847.89   6068.52 o 
   1   4   0       36.33       19.86      1.28 o 
   2   4   0       42.64       53.07      1.52 o 
   3   4   0      190.82      179.83      2.80 o 
   4   4   0       53.74       53.11      1.92 o 
   5   4   0      190.76      196.53      4.40 o 
   6   4   0      902.14      873.27     14.48 o 
   7   4   0        9.50        6.92      2.61 o 
   8   4   0       23.10       26.99      4.40 o 
   9   4   0        3.72        2.08      4.40 o 
   1   5   0      490.02      640.24      7.86 o 
   2   5   0      849.16      797.23      8.02 o 
   3   5   0       92.01       84.91      2.05 o 
   4   5   0      396.50      398.11      6.28 o 
   5   5   0      290.21      278.46      5.72 o 
   6   5   0       19.39       17.30      2.44 o 
   7   5   0        0.22       -1.78      1.78 o 
   8   5   0       21.74       13.49      5.19 o 
   9   5   0        1.21        7.27      9.34 o 
   0   6   0        5.70        4.15      0.93 o 
   1   6   0    11153.49    11512.35    109.18 o 
   2   6   0       62.65       71.67      1.66 o 
   3   6   0      226.67      242.28      3.68 o 
   4   6   0       43.18       61.58      2.32 o 
   5   6   0       77.63       56.96      3.00 o 
   6   6   0      176.01      159.85      4.86 o 
   7   6   0       14.63        5.19      2.66 o 
   8   6   0        1.39        3.11      2.94 o 
   9   6   0        1.38        0.00      6.23 o 
   1   7   0      262.69      227.37      3.09 o 
   2   7   0     1327.81     1330.28     15.62 o 
   3   7   0       38.75       40.33      1.90 o 
   4   7   0        3.14        2.08      1.24 o 
   5   7   0       41.08       52.07      2.92 o 
   6   7   0       11.38       14.12      2.11 o 
   7   7   0        1.98        1.04      2.94 o 
   8   7   0        0.80       -1.04      2.94 o 
   9   7   0        3.34        0.00      6.23 o 
   0   8   0    10679.43    11086.76    131.23 o 
   1   8   0      595.95      753.62      7.90 o 
   2   8   0      423.04      480.18      8.63 o 
   3   8   0      294.76      300.86      5.11 o 
   4   8   0       35.32       30.13      2.14 o 
   5   8   0      124.90      117.67      4.01 o 
   6   8   0      172.36      159.49      5.40 o 
   7   8   0        1.93        4.15      2.94 o 
   8   8   0        5.21        8.72      3.45 o 
   9   8   0        8.01       16.61      6.23 o 
   1   9   0       56.35       70.39      1.84 o 
   2   9   0      119.85      129.18      2.98 o 
   3   9   0      201.24      237.39      4.60 o 
   4   9   0       52.28       77.81      4.05 o 
   5   9   0       14.76       17.72      2.11 o 
   6   9   0        0.00        1.56      2.08 o 
   7   9   0       25.58       25.95      3.60 o 
   8   9   0       15.64       17.81      4.40 o 
   9   9   0        1.48       -2.08      5.19 o 
   0  10   0     2042.75     2294.37     28.63 o 
   1  10   0      352.85      371.69      4.82 o 
   2  10   0      103.14      109.86      3.02 o 
   3  10   0       34.73       37.91      2.31 o 
   4  10   0       99.54       98.39      3.57 o 
   5  10   0       70.44       62.36      3.24 o 
   6  10   0      104.74       93.58      5.11 o 
   7  10   0        2.60        5.45      2.66 o 
   8  10   0        6.53        6.64      3.45 o 
   1  11   0      315.45      294.99      4.69 o 
   2  11   0      384.30      403.65      6.95 o 
   3  11   0        0.07        1.78      1.38 o 
   4  11   0       50.40       50.67      3.07 o 
   5  11   0       37.27       45.17      3.07 o 
   6  11   0        1.41        7.27      3.67 o 
   7  11   0       28.08       26.99      3.60 o 
   8  11   0        0.56        0.89      3.02 o 
   0  12   0       56.74       52.64      6.23 o 
   1  12   0       18.81       26.35      2.14 o 
   2  12   0        8.22        2.59      2.10 o 
   3  12   0      192.16      204.51      4.95 o 
   4  12   0       45.37       47.58      3.30 o 
   5  12   0       43.16       46.68      3.52 o 
   6  12   0       15.66       12.45      3.02 o 
   7  12   0        1.13        2.34      2.66 o 
   8  12   0        1.57        4.45      3.02 o 
   1  13   0        1.84       -0.78      1.38 o 
   2  13   0       36.56       39.60      3.11 o 
   3  13   0       17.97       18.19      2.49 o 
   4  13   0        1.36       -0.52      2.10 o 
   5  13   0        2.05        0.78      2.66 o 
   6  13   0        2.10        3.86      3.02 o 
   7  13   0        7.35       12.08      4.32 o 
   8  13   0        4.61       10.38      6.23 o 
   0  14   0       41.95       64.99      4.98 o 
   1  14   0        2.55        0.35      1.90 o 
   2  14   0        6.67        5.07      2.96 o 
   3  14   0       20.48       17.22      3.02 o 
   4  14   0       24.28       24.59      3.02 o 
   5  14   0        5.35        5.19      2.66 o 
   6  14   0       18.94       12.75      3.84 o 
   7  14   0        0.93        5.43      4.22 o 
   1  15   0       60.45       68.57      5.87 o 
   2  15   0       93.03       98.07      5.11 o 
   3  15   0        2.99       -2.08      2.94 o 
   4  15   0       21.82       17.51      4.62 o 
   5  15   0        5.06        4.93      4.59 o 
   6  15   0        1.66        0.78      7.03 o 
   7  15   0        3.84        6.23      3.60 o 
   0  16   0       12.28       16.61      6.23 o 
   1  16   0        1.11       -1.04      5.19 o 
   2  16   0        1.10        3.89      3.49 o 
   3  16   0       37.31       37.83      4.40 o 
   4  16   0       19.04       19.93      3.60 o 
   5  16   0        1.27        3.56      3.02 o 
   6  16   0        0.46        3.46      3.60 o 
   1  17   0        1.78        5.40      3.45 o 
   2  17   0        0.92       -0.78      2.66 o 
   3  17   0        3.69        1.04      2.94 o 
   4  17   0        0.13        0.42      3.45 o 
   5  17   0        3.44        3.56      3.02 o 
   6  17   0        1.43        1.78      3.02 o 
   0  18   0        3.36       10.38      6.23 o 
   1  18   0        0.37        3.74      3.45 o 
   2  18   0        0.46       -2.08      2.94 o 
   3  18   0        3.63        3.11      2.94 o 
   4  18   0        5.19        6.23      4.40 o 
   5  18   0        2.32        0.59      4.05 o 
   1  19   0        0.80       -5.19      5.19 o 
   2  19   0        5.42        6.23      4.40 o 
   3  19   0        0.33        6.23      4.15 o 
   4  19   0        2.16        3.11      5.19 o 
   0  20   0        0.10        2.08      6.23 o 
   1  20   0        1.83       -0.83      3.45 o 
   2  20   0        0.48        6.23      6.23 o 
   3  20   0        3.96       -2.08      6.23 o 
   1  21   0        0.01        2.08      4.40 o 
   2  21   0        0.03        2.08      6.23 o 
   1   0   1     1149.57     1092.45     11.77 o 
   2   0   1      562.14      616.63      6.61 o 
   3   0   1       47.18       61.30      1.38 o 
   4   0   1     1717.52     1576.72     15.17 o 
   5   0   1      391.18      408.46      5.99 o 
   6   0   1      556.24      539.94     10.09 o 
   7   0   1       75.47       79.52      4.27 o 
   8   0   1        6.55       14.53      4.40 o 
   9   0   1        2.61        4.15      8.30 o 
  10   0   1        0.12       -1.04      7.27 o 
 -10   1   1        0.81       -3.11      4.40 o 
  -9   1   1        1.19       -1.04      5.19 o 
  -8   1   1       10.65       12.45      4.40 o 
  -7   1   1       63.64       66.80      5.96 o 
  -6   1   1      452.02      442.48      8.21 o 
  -5   1   1      279.88      288.96      4.60 o 
  -4   1   1      878.65      949.58     10.32 o 
  -3   1   1      889.34      907.18      9.58 o 
  -2   1   1     2632.61     2526.69     26.44 o 
  -1   1   1     2715.80     2615.91     32.49 o 
   0   1   1     1642.55     1524.00     29.36 o 
   1   1   1     2789.45     2639.38     32.49 o 
   2   1   1     2598.16     2452.14     24.76 o 
   3   1   1      911.45      916.18      8.56 o 
   4   1   1      877.54      951.70      9.63 o 
   5   1   1      283.92      284.00      6.23 o 
   6   1   1      449.43      421.20      9.29 o 
   7   1   1       63.63       64.12      3.52 o 
   8   1   1       10.82       11.42      4.40 o 
   9   1   1        1.17        0.00      4.40 o 
  10   1   1        0.81       -5.19      5.19 o 
  -9   2   1        9.95       15.42      8.30 o 
  -8   2   1        3.88       -1.66      3.45 o 
  -7   2   1      145.59      149.92      8.30 o 
  -6   2   1      436.03      427.36      8.42 o 
  -5   2   1      368.70      339.50      6.34 o 
  -4   2   1      140.08      150.08      2.58 o 
  -3   2   1     1258.26     1266.52     18.00 o 
  -2   2   1       14.24        9.61      0.85 o 
  -1   2   1     6318.47     6322.96     71.19 o 
   0   2   1     1044.06     1006.91     10.98 o 
   1   2   1     6337.42     6387.63     77.98 o 
   2   2   1       16.54        9.53      0.69 o 
   3   2   1     1242.53     1250.30     12.18 o 
   4   2   1      140.40      154.02      2.56 o 
   5   2   1      362.33      325.59      5.78 o 
   6   2   1      434.39      417.60      8.21 o 
   7   2   1      145.96      150.10      5.50 o 
   8   2   1        3.78        3.74      3.45 o 
   9   2   1        9.93       10.38      6.23 o 
  -9   3   1       11.11       10.38      4.40 o 
  -8   3   1       12.36        6.23      4.40 o 
  -7   3   1       37.06       38.84      3.02 o 
  -6   3   1      571.32      563.49     10.30 o 
  -5   3   1      453.27      434.24      8.21 o 
  -4   3   1      187.26      177.95      4.33 o 
  -3   3   1      425.86      429.54      6.73 o 
  -2   3   1     3661.71     3540.21     40.05 o 
  -1   3   1     2719.50     2767.65     35.28 o 
   0   3   1    17064.55    17179.09    167.24 o 
   1   3   1     2747.68     2854.83     29.70 o 
   2   3   1     3691.68     3560.29     32.56 o 
   3   3   1      429.98      434.85      4.77 o 
   4   3   1      188.07      180.21      2.73 o 
   5   3   1      452.53      436.46      5.90 o 
   6   3   1      574.30      552.71      8.62 o 
   7   3   1       36.89       39.82      3.34 o 
   8   3   1       12.03       15.57      4.40 o 
   9   3   1       11.13       13.49      4.40 o 
  -9   4   1        1.45        2.08      4.40 o 
  -8   4   1       13.16       20.76      4.40 o 
  -7   4   1      110.36      115.90      5.50 o 
  -6   4   1      173.36      167.17      5.41 o 
  -5   4   1      330.78      322.17      6.89 o 
  -4   4   1     1544.38     1504.88     16.71 o 
  -3   4   1      179.24      162.14      3.56 o 
  -2   4   1      639.05      687.49      8.98 o 
  -1   4   1     1376.28     1231.31     14.96 o 
   0   4   1    16194.33    15336.27    148.98 o 
   1   4   1     1410.65     1253.77     11.97 o 
   2   4   1      620.34      679.93      7.44 o 
   3   4   1      182.78      166.60      2.47 o 
   4   4   1     1532.44     1498.39     14.54 o 
   5   4   1      326.73      329.71      5.31 o 
   6   4   1      174.99      164.55      4.86 o 
   7   4   1      109.56      117.08      5.68 o 
   8   4   1       13.02       16.83      4.40 o 
   9   4   1        1.44        2.08      4.40 o 
  -9   5   1        0.57       -4.15      4.15 o 
  -8   5   1       10.84       14.71      3.02 o 
  -7   5   1       15.93       22.06      3.12 o 
  -6   5   1      277.54      277.70      6.69 o 
  -5   5   1       95.76       93.16      3.02 o 
  -4   5   1       80.78       71.85      2.10 o 
  -3   5   1      401.98      415.75      6.11 o 
  -2   5   1      258.85      250.08      4.31 o 
  -1   5   1     3249.30     3205.95     36.78 o 
   0   5   1       81.06       89.99      1.59 o 
   1   5   1     3320.12     3298.25     31.96 o 
   2   5   1      265.86      250.71      3.33 o 
   3   5   1      411.93      433.32      4.84 o 
   4   5   1       84.60       76.28      2.10 o 
   5   5   1       96.48       91.37      3.40 o 
   6   5   1      276.48      278.97      6.69 o 
   7   5   1       15.98       20.76      3.02 o 
   8   5   1       10.81       15.84      5.19 o 
   9   5   1        0.60       -5.81      8.30 o 
  -9   6   1        6.30        4.15      6.23 o 
  -8   6   1        7.60        9.55      3.45 o 
  -7   6   1       82.52       68.67      4.79 o 
  -6   6   1      178.35      187.13     10.79 o 
  -5   6   1      143.02      134.91      3.74 o 
  -4   6   1      174.62      178.07      4.95 o 
  -3   6   1      512.37      481.68      5.99 o 
  -2   6   1      194.49      194.25      3.13 o 
  -1   6   1     2045.11     1902.83     21.93 o 
   0   6   1     1729.55     1921.37     15.85 o 
   1   6   1     2043.37     1923.50     16.95 o 
   2   6   1      202.07      204.53      3.02 o 
   3   6   1      503.19      465.44      5.61 o 
   4   6   1      172.94      172.78      3.89 o 
   5   6   1      140.30      136.19      4.02 o 
   6   6   1      176.67      178.05      4.95 o 
   7   6   1       83.58       74.77      4.88 o 
   8   6   1        7.63       13.49      4.40 o 
   9   6   1        6.28       18.68      6.23 o 
  -9   7   1       16.93       14.53      6.23 o 
  -8   7   1        4.44        1.04      2.94 o 
  -7   7   1        6.56        8.30      2.94 o 
  -6   7   1      291.53      310.02     11.91 o 
  -5   7   1      271.36      268.15      5.62 o 
  -4   7   1       21.59       23.39      1.66 o 
  -3   7   1       87.66       94.08      2.23 o 
  -2   7   1     1988.97     2085.24     19.45 o 
  -1   7   1      801.80      795.20      7.63 o 
   0   7   1     4354.85     4811.39     40.89 o 
   1   7   1      806.25      799.96      8.13 o 
   2   7   1     2017.94     2092.76     20.74 o 
   3   7   1       88.70       97.41      2.23 o 
   4   7   1       20.78       21.20      1.78 o 
   5   7   1      271.10      273.53      5.33 o 
   6   7   1      292.42      306.39      6.42 o 
   7   7   1        6.37        7.78      4.53 o 
   8   7   1        4.36        1.04      2.94 o 
   9   7   1       16.87       18.68      6.23 o 
  -9   8   1        0.81        2.08      3.45 o 
  -8   8   1        1.19        0.42      8.30 o 
  -7   8   1       56.41       70.08     10.38 o 
  -6   8   1       39.07       37.39      3.11 o 
  -5   8   1        3.58        5.19      2.08 o 
  -4   8   1      584.92      531.88      7.79 o 
  -3   8   1       84.80       79.49      2.17 o 
  -2   8   1       20.72       15.51      1.20 o 
  -1   8   1      481.35      556.48      5.65 o 
   0   8   1     4051.07     4016.21     36.56 o 
   1   8   1      490.68      557.25      5.76 o 
   2   8   1       19.01       15.37      1.17 o 
   3   8   1       83.21       77.15      2.68 o 
   4   8   1      579.97      511.57      7.70 o 
   5   8   1        3.16        3.17      1.78 o 
   6   8   1       39.77       30.04      3.11 o 
   7   8   1       56.35       48.80      4.40 o 
   8   8   1        1.16        3.32      3.45 o 
   9   8   1        0.80       -2.08      6.23 o 
  -9   9   1        1.15        1.04      3.11 o 
  -8   9   1        3.99        4.15      5.19 o 
  -7   9   1       10.21       22.24      4.40 o 
  -6   9   1       56.96       57.43      3.80 o 
  -5   9   1      105.36      102.90      4.12 o 
  -4   9   1       11.16       13.80      1.86 o 
  -3   9   1       24.46       23.16      1.57 o 
  -2   9   1      177.80      178.16      3.24 o 
  -1   9   1      344.63      396.57      4.78 o 
   0   9   1        3.20        1.34      0.72 o 
   1   9   1      356.15      403.79      4.62 o 
   2   9   1      180.04      179.96      3.24 o 
   3   9   1       24.69       21.31      1.78 o 
   4   9   1       11.69       10.51      1.86 o 
   5   9   1      105.00      107.79      4.01 o 
   6   9   1       56.86       58.89      3.52 o 
   7   9   1       10.31       13.98      3.02 o 
   8   9   1        3.92        4.57      3.45 o 
   9   9   1        1.17        0.00      6.23 o 
  -8  10   1        5.18        1.04      3.11 o 
  -7  10   1        7.33        6.82      3.02 o 
  -6  10   1       73.65       82.83      4.35 o 
  -5  10   1       55.76       57.90      3.52 o 
  -4  10   1       31.69       42.89      2.49 o 
  -3  10   1      115.19      100.65      3.19 o 
  -2  10   1      111.06      111.98      3.19 o 
  -1  10   1      461.48      514.75      8.35 o 
   0  10   1       16.68       12.26      1.20 o 
   1  10   1      460.04      512.14      6.21 o 
   2  10   1      113.92      113.99      2.72 o 
   3  10   1      112.85      102.69      3.19 o 
   4  10   1       31.47       36.51      2.49 o 
   5  10   1       54.89       54.87      3.24 o 
   6  10   1       73.38       76.27      5.02 o 
   7  10   1        7.50        5.71      4.04 o 
   8  10   1        5.20        1.66      3.45 o 
  -8  11   1        1.51       -1.04      2.94 o 
  -7  11   1        0.19       -0.26      3.36 o 
  -6  11   1       90.05       99.27      5.50 o 
  -5  11   1       57.23       52.08      3.52 o 
  -4  11   1       76.61       79.97      3.95 o 
  -3  11   1       66.85       62.39      3.07 o 
  -2  11   1      141.03      153.42      4.01 o 
  -1  11   1      127.05      142.16      3.45 o 
   0  11   1      262.84      288.69      6.45 o 
   1  11   1      126.97      141.55      3.45 o 
   2  11   1      144.32      149.95      3.21 o 
   3  11   1       68.05       63.70      2.88 o 
   4  11   1       75.65       80.05      4.27 o 
   5  11   1       57.74       50.98      3.24 o 
   6  11   1       90.07      112.73      5.50 o 
   7  11   1        0.19        3.63      2.66 o 
   8  11   1        1.48        4.15      3.02 o 
  -8  12   1        4.06        7.93      3.89 o 
  -7  12   1       15.97       17.34      5.56 o 
  -6  12   1        1.21        2.59      2.66 o 
  -5  12   1        3.79        4.67      2.66 o 
  -4  12   1       61.61       63.89      4.49 o 
  -3  12   1       13.84       19.64      2.27 o 
  -2  12   1       16.49       14.15      3.30 o 
  -1  12   1       96.62       95.42      3.07 o 
   0  12   1      116.64      112.98      3.62 o 
   1  12   1       97.97       96.68      3.24 o 
   2  12   1       16.11       15.91      1.75 o 
   3  12   1       13.26       12.66      1.97 o 
   4  12   1       61.01       59.27      3.80 o 
   5  12   1        3.58        3.32      1.86 o 
   6  12   1        1.23        2.77      2.40 o 
   7  12   1       16.02       13.63      5.10 o 
   8  12   1        4.04        6.23      3.60 o 
  -8  13   1        0.64        2.08      6.23 o 
  -7  13   1        1.68        5.63      3.08 o 
  -6  13   1       12.94       15.31      3.61 o 
  -5  13   1       13.61       17.14      6.23 o 
  -4  13   1       15.08       20.38      2.72 o 
  -3  13   1        0.78        2.08      2.08 o 
  -2  13   1       13.47       11.28      2.24 o 
  -1  13   1       49.08       40.02      2.72 o 
   0  13   1        0.00        1.73      1.31 o 
   1  13   1       50.59       45.53      2.49 o 
   2  13   1       13.70       14.38      1.52 o 
   3  13   1        0.84        0.42      1.86 o 
   4  13   1       15.34       20.17      2.44 o 
   5  13   1       13.49       21.74      3.02 o 
   6  13   1       13.05       15.22      3.60 o 
   7  13   1        1.68        3.37      3.12 o 
   8  13   1        0.62       -4.15      4.15 o 
  -7  14   1        0.12        6.52      3.84 o 
  -6  14   1        5.44       10.84      5.76 o 
  -5  14   1        1.17        1.82      2.66 o 
  -4  14   1        2.32        3.46      2.40 o 
  -3  14   1        6.71        4.15      2.66 o 
  -2  14   1        3.54        0.52      2.08 o 
  -1  14   1        4.95        8.87      2.24 o 
   0  14   1        0.89        2.77      1.31 o 
   1  14   1        4.72        7.78      2.08 o 
   2  14   1        3.53        2.59      2.10 o 
   3  14   1        6.66        2.08      2.08 o 
   4  14   1        2.31        3.46      2.61 o 
   5  14   1        1.15        2.08      3.42 o 
   6  14   1        5.48       10.38      3.02 o 
   7  14   1        0.12        2.67      3.02 o 
  -7  15   1        0.14        3.26      3.15 o 
  -6  15   1        7.69       11.07      3.60 o 
  -5  15   1        5.30        4.67      5.50 o 
  -4  15   1        0.86       -1.38      2.40 o 
  -3  15   1        7.24        2.08      2.94 o 
  -2  15   1       12.25       11.99      2.83 o 
  -1  15   1        5.83        9.00      2.40 o 
   0  15   1        3.75        7.27      2.94 o 
   1  15   1        5.83       12.37      3.93 o 
   2  15   1       12.52       10.62      2.66 o 
   3  15   1        7.33        9.89      2.82 o 
   4  15   1        0.82        3.46      4.57 o 
   5  15   1        5.35        4.15      3.02 o 
   6  15   1        7.66        9.49      3.02 o 
   7  15   1        0.14       -2.75      2.75 o 
  -6  16   1        1.34        3.26      3.02 o 
  -5  16   1        0.43        1.04      4.16 o 
  -4  16   1        0.63        5.81      3.45 o 
  -3  16   1        0.29       -3.11      3.11 o 
  -2  16   1        5.56        2.08      2.94 o 
  -1  16   1        1.10        0.00      2.94 o 
   0  16   1        0.63        5.19      3.11 o 
   1  16   1        1.12        3.11      3.11 o 
   2  16   1        5.58       12.33      2.66 o 
   3  16   1        0.28       -3.11      3.11 o 
   4  16   1        0.63        0.00      2.66 o 
   5  16   1        0.44        3.63      4.28 o 
   6  16   1        1.33        0.89      3.02 o 
  -6  17   1        0.47        5.28      3.89 o 
  -5  17   1        2.63       11.07      3.60 o 
  -4  17   1        1.84        6.23      3.45 o 
  -3  17   1        5.14        9.34      5.19 o 
  -2  17   1        4.83        4.67      2.66 o 
  -1  17   1        0.06        1.04      2.94 o 
   0  17   1        0.04       -2.08      2.94 o 
   1  17   1        0.07       -2.08      2.94 o 
   2  17   1        4.89        7.89      3.45 o 
   3  17   1        5.05        2.08      2.94 o 
   4  17   1        1.86        9.13      6.23 o 
   5  17   1        2.60        2.97      3.02 o 
   6  17   1        0.48       -2.66      2.66 o 
  -5  18   1        2.69       -0.42      3.45 o 
  -4  18   1        1.20        6.23      4.40 o 
  -3  18   1        1.49        4.15      2.94 o 
  -2  18   1        3.37        6.23      2.94 o 
  -1  18   1        7.30        5.19      4.40 o 
   0  18   1        0.55        1.04      5.19 o 
   1  18   1        7.30        4.98      3.45 o 
   2  18   1        3.36        2.91      3.45 o 
   3  18   1        1.51        3.11      2.94 o 
   4  18   1        1.20        8.30      5.19 o 
   5  18   1        2.69        1.38      3.60 o 
  -4  19   1        1.97        6.23      5.19 o 
  -3  19   1        7.12        9.13      3.45 o 
  -2  19   1        3.72        4.15      6.23 o 
  -1  19   1        0.35       -5.19      5.19 o 
   0  19   1        0.18        3.11      4.40 o 
   1  19   1        0.36        4.15      5.19 o 
   2  19   1        3.70       -0.42      7.27 o 
   3  19   1        7.13       12.45      6.23 o 
   4  19   1        1.97        6.23      4.40 o 
  -3  20   1        0.82       -4.15      4.15 o 
  -2  20   1        1.70        4.15      6.23 o 
  -1  20   1        0.54        0.00      4.40 o 
   0  20   1        5.92       15.57      4.40 o 
   1  20   1        0.54        2.08      4.40 o 
   2  20   1        1.71        1.04      5.19 o 
   3  20   1        0.82        6.23      6.23 o 
  -2  21   1        0.57        8.30      6.23 o 
  -1  21   1        1.39        0.00      4.40 o 
   0  21   1        0.35        4.15      8.30 o 
   1  21   1        1.39       -2.08      4.40 o 
   2  21   1        0.57        6.23      6.23 o 
   0   0   2      463.20      433.31     12.14 o 
   1   0   2     1589.97     1427.11     16.37 o 
   2   0   2      353.24      356.11      4.08 o 
   3   0   2      470.09      547.05      6.12 o 
   4   0   2        8.17        9.26      0.77 o 
   5   0   2        1.70        0.19      1.08 o 
   6   0   2        0.43        0.83      1.57 o 
   7   0   2      223.55      244.85      6.99 o 
   8   0   2        3.46        3.74      3.45 o 
   9   0   2       15.56       13.49      4.40 o 
  10   0   2        3.42        4.15      4.40 o 
 -10   1   2        7.61        6.52      4.98 o 
  -9   1   2        4.09        4.15      4.40 o 
  -8   1   2        5.55        2.08      5.19 o 
  -7   1   2      129.09      132.80     11.42 o 
  -6   1   2      478.01      450.49      7.29 o 
  -5   1   2       46.82       50.87      1.99 o 
  -4   1   2      835.46      836.90      9.15 o 
  -3   1   2      518.84      505.54      5.60 o 
  -2   1   2     1776.90     1753.80     22.64 o 
  -1   1   2      290.34      263.17      3.71 o 
   0   1   2      937.83      907.25      8.89 o 
   1   1   2      272.84      247.24      4.15 o 
   2   1   2     1770.37     1763.56     18.68 o 
   3   1   2      518.07      513.21      5.36 o 
   4   1   2      832.77      839.38      9.13 o 
   5   1   2       45.96       46.44      2.44 o 
   6   1   2      475.05      452.43      8.78 o 
   7   1   2      130.25      139.34      8.87 o 
   8   1   2        5.73        4.98      3.45 o 
   9   1   2        4.01        2.08      4.40 o 
  10   1   2        7.68        6.23      4.40 o 
  -9   2   2        2.51        3.11      4.40 o 
  -8   2   2        3.58        3.11      4.40 o 
  -7   2   2       57.63       61.56      3.75 o 
  -6   2   2      227.40      210.68      5.22 o 
  -5   2   2       23.35       23.48      2.08 o 
  -4   2   2       61.75       65.94      2.14 o 
  -3   2   2      193.52      203.88      4.19 o 
  -2   2   2       89.30       91.73      2.49 o 
  -1   2   2      535.58      538.65      6.78 o 
   0   2   2       18.31       13.61      0.78 o 
   1   2   2      544.75      539.96      7.43 o 
   2   2   2       81.17       84.67      1.26 o 
   3   2   2      199.55      211.80      2.57 o 
   4   2   2       54.49       58.63      1.54 o 
   5   2   2       24.01       26.65      2.25 o 
   6   2   2      224.66      220.01      5.64 o 
   7   2   2       57.35       62.71      7.24 o 
   8   2   2        3.77        0.42      8.30 o 
   9   2   2        2.46        3.11      4.40 o 
  -9   3   2        9.21       10.38      4.40 o 
  -8   3   2        4.07       14.53      4.40 o 
  -7   3   2       50.15       49.67      4.37 o 
  -6   3   2      504.24      470.39      9.25 o 
  -5   3   2       26.45       24.03      2.10 o 
  -4   3   2      204.73      191.63      3.89 o 
  -3   3   2     1004.50     1030.57     13.77 o 
  -2   3   2     2575.41     2657.16     27.87 o 
  -1   3   2     1479.47     1612.56     18.64 o 
   0   3   2     2048.07     1979.78     22.73 o 
   1   3   2     1465.51     1621.33     20.42 o 
   2   3   2     2587.36     2616.63     25.42 o 
   3   3   2      989.80     1020.78      9.56 o 
   4   3   2      204.12      192.86      2.84 o 
   5   3   2       25.72       23.01      1.52 o 
   6   3   2      505.88      490.21     10.49 o 
   7   3   2       49.27       59.07      4.67 o 
   8   3   2        4.01        6.23      4.40 o 
   9   3   2        9.38       12.45      6.23 o 
  -9   4   2       10.85        8.30      6.23 o 
  -8   4   2        8.90       10.84      3.81 o 
  -7   4   2      130.85      133.92      5.50 o 
  -6   4   2       31.87       28.47      3.00 o 
  -5   4   2       27.36       27.31      2.10 o 
  -4   4   2      277.77      271.57      4.51 o 
  -3   4   2      356.24      376.77      6.33 o 
  -2   4   2       57.33       57.58      1.93 o 
  -1   4   2     1559.04     1545.45     18.64 o 
   0   4   2      444.96      500.79      6.02 o 
   1   4   2     1573.46     1552.50     15.44 o 
   2   4   2       54.84       52.99      1.57 o 
   3   4   2      340.58      366.18      3.95 o 
   4   4   2      276.12      278.95      3.63 o 
   5   4   2       25.78       20.42      1.57 o 
   6   4   2       31.14       31.04      2.27 o 
   7   4   2      131.40      136.36      7.34 o 
   8   4   2        8.80       14.53      4.40 o 
   9   4   2       10.95       11.42      5.19 o 
  -9   5   2        3.22       -2.08      6.23 o 
  -8   5   2        2.32        2.08      4.15 o 
  -7   5   2       60.75       61.37      4.27 o 
  -6   5   2      141.72      133.83      5.09 o 
  -5   5   2       41.07       43.89      2.72 o 
  -4   5   2      291.63      343.87      5.40 o 
  -3   5   2      502.47      462.00      6.21 o 
  -2   5   2       60.63       58.54      1.32 o 
  -1   5   2       21.67       39.59      1.72 o 
   0   5   2     3027.80     3129.98     30.87 o 
   1   5   2       20.18       38.42      0.97 o 
   2   5   2       68.14       66.18      1.65 o 
   3   5   2      509.72      473.02      5.18 o 
   4   5   2      288.31      334.71      4.73 o 
   5   5   2       39.44       39.32      1.82 o 
   6   5   2      140.64      129.36      3.97 o 
   7   5   2       60.75       57.50      3.39 o 
   8   5   2        2.42       -2.08      5.19 o 
   9   5   2        3.20        3.11      4.40 o 
  -9   6   2       14.46       12.45      6.23 o 
  -8   6   2       23.54       22.83      3.45 o 
  -7   6   2        8.01        6.23      2.94 o 
  -6   6   2      140.00      120.24      4.58 o 
  -5   6   2       34.58       39.34      2.14 o 
  -4   6   2       69.77       59.44      2.83 o 
  -3   6   2       34.38       32.55      1.38 o 
  -2   6   2       30.81       33.27      1.58 o 
  -1   6   2       17.62       15.89      0.98 o 
   0   6   2       80.36       67.83      1.98 o 
   1   6   2       15.30       15.92      0.75 o 
   2   6   2       32.77       34.69      1.15 o 
   3   6   2       35.70       32.00      1.20 o 
   4   6   2       72.93       63.56      1.96 o 
   5   6   2       33.06       35.57      1.99 o 
   6   6   2      139.13      119.37      4.05 o 
   7   6   2        7.85       13.00      4.04 o 
   8   6   2       23.92       20.03      4.40 o 
   9   6   2       14.40       11.42      4.40 o 
  -9   7   2       12.24        9.55      3.45 o 
  -8   7   2        8.44        7.27      3.11 o 
  -7   7   2        8.44        8.30      2.94 o 
  -6   7   2      127.74      136.88      5.11 o 
  -5   7   2        7.40        5.54      1.47 o 
  -4   7   2      105.40       98.49      3.02 o 
  -3   7   2       61.70       68.24      3.37 o 
  -2   7   2       57.42       52.43      2.09 o 
  -1   7   2      462.74      414.10      5.53 o 
   0   7   2       70.65       96.21      2.42 o 
   1   7   2      474.29      424.51      4.29 o 
   2   7   2       57.95       53.04      1.53 o 
   3   7   2       59.71       64.97      1.62 o 
   4   7   2      102.81       95.88      2.11 o 
   5   7   2        7.29        5.19      1.69 o 
   6   7   2      126.73      122.02      4.40 o 
   7   7   2        8.31        8.04      3.49 o 
   8   7   2        8.50       12.04      3.45 o 
   9   7   2       12.37       10.38      6.23 o 
  -9   8   2        5.28        2.08      5.19 o 
  -8   8   2       15.69       17.81      4.40 o 
  -7   8   2       44.28       48.80      4.40 o 
  -6   8   2        7.92        1.38      2.61 o 
  -5   8   2       29.62       20.76      2.27 o 
  -4   8   2        9.55       10.61      1.38 o 
  -3   8   2       82.39       86.42      2.47 o 
  -2   8   2       72.14       74.51      2.05 o 
  -1   8   2       43.96       46.20      1.85 o 
   0   8   2      169.33      174.20      2.77 o 
   1   8   2       41.92       41.10      1.13 o 
   2   8   2       74.43       74.61      1.95 o 
   3   8   2       79.90       82.47      2.21 o 
   4   8   2        8.88       10.49      1.69 o 
   5   8   2       28.35       18.78      2.04 o 
   6   8   2        8.09        5.19      2.18 o 
   7   8   2       44.62       50.64      4.27 o 
   8   8   2       15.71       27.13      3.45 o 
   9   8   2        5.32        8.30      6.23 o 
  -9   9   2        2.20        3.32      4.15 o 
  -8   9   2        1.50        5.40      4.15 o 
  -7   9   2        6.74        5.19      2.94 o 
  -6   9   2       30.92       23.93      2.72 o 
  -5   9   2       10.01        6.52      2.88 o 
  -4   9   2      116.73      105.65      3.19 o 
  -3   9   2        1.41        1.04      1.51 o 
  -2   9   2       52.99       56.82      2.13 o 
  -1   9   2      276.00      279.35      4.08 o 
   0   9   2      324.00      348.42      4.17 o 
   1   9   2      275.34      285.08      4.04 o 
   2   9   2       53.40       46.94      1.80 o 
   3   9   2        1.16        0.86      0.89 o 
   4   9   2      115.20      101.57      3.45 o 
   5   9   2        9.67        9.42      2.40 o 
   6   9   2       31.05       22.83      3.60 o 
   7   9   2        6.61        2.34      2.66 o 
   8   9   2        1.54        0.42      3.45 o 
   9   9   2        2.21       12.45      6.23 o 
  -8  10   2        3.05        1.04      2.94 o 
  -7  10   2        4.93        7.27      3.11 o 
  -6  10   2       70.38       61.37      3.80 o 
  -5  10   2       33.66       27.23      2.72 o 
  -4  10   2        6.24        4.45      1.38 o 
  -3  10   2        0.39        0.69      1.15 o 
  -2  10   2       54.15       54.44      2.17 o 
  -1  10   2       86.24       76.78      2.64 o 
   0  10   2      156.71      166.79      3.22 o 
   1  10   2       85.99       71.46      2.05 o 
   2  10   2       52.73       54.60      2.17 o 
   3  10   2        0.22        0.21      1.04 o 
   4  10   2        5.87        4.15      1.86 o 
   5  10   2       32.70       30.41      2.49 o 
   6  10   2       69.71       61.66      4.79 o 
   7  10   2        5.04        8.30      2.66 o 
   8  10   2        3.12        3.63      4.53 o 
  -8  11   2        8.94        9.34      4.40 o 
  -7  11   2        1.66        1.82      2.66 o 
  -6  11   2        2.42        1.04      2.66 o 
  -5  11   2       41.74       36.86      3.60 o 
  -4  11   2       47.24       51.64      4.49 o 
  -3  11   2       57.33       45.92      2.72 o 
  -2  11   2       23.96       34.02      2.44 o 
  -1  11   2      140.95      148.27      4.58 o 
   0  11   2      243.24      252.47      5.91 o 
   1  11   2      143.35      147.67      3.29 o 
   2  11   2       24.63       34.25      1.90 o 
   3  11   2       55.58       46.03      2.54 o 
   4  11   2       47.64       47.16      3.68 o 
   5  11   2       41.54       40.73      4.90 o 
   6  11   2        2.29        4.93      2.66 o 
   7  11   2        1.69        1.82      2.66 o 
   8  11   2        9.01        6.82      3.02 o 
  -8  12   2        6.69       10.38      6.23 o 
  -7  12   2        8.09        3.86      3.02 o 
  -6  12   2        4.04        2.34      2.66 o 
  -5  12   2       47.66       46.50      3.60 o 
  -4  12   2       83.08       92.29      3.95 o 
  -3  12   2        4.42        0.00      1.57 o 
  -2  12   2       32.07       37.07      3.98 o 
  -1  12   2       64.67       73.92      3.52 o 
   0  12   2       45.03       38.70      2.44 o 
   1  12   2       64.05       73.23      2.58 o 
   2  12   2       31.15       37.81      2.41 o 
   3  12   2        4.39        1.25      1.86 o 
   4  12   2       81.45       87.46      4.01 o 
   5  12   2       47.31       40.81      3.24 o 
   6  12   2        3.97        1.82      2.66 o 
   7  12   2        8.13       10.97      3.02 o 
   8  12   2        6.70        4.15      3.60 o 
  -7  13   2        3.33       12.16      3.49 o 
  -6  13   2       12.24        8.30      3.02 o 
  -5  13   2       26.48       31.23      3.60 o 
  -4  13   2        7.50        6.23      2.08 o 
  -3  13   2       15.75       17.22      3.02 o 
  -2  13   2       23.92       20.17      2.44 o 
  -1  13   2       17.03       18.25      2.24 o 
   0  13   2       15.55       20.97      2.08 o 
   1  13   2       17.36       19.11      2.24 o 
   2  13   2       24.77       23.07      1.99 o 
   3  13   2       15.93       17.82      2.27 o 
   4  13   2        7.31        6.60      3.00 o 
   5  13   2       26.69       31.23      3.60 o 
   6  13   2       12.24       12.45      3.60 o 
   7  13   2        3.35        5.04      3.15 o 
  -7  14   2        3.42        9.26      4.14 o 
  -6  14   2        9.60        8.60      3.84 o 
  -5  14   2        8.42        1.56      2.66 o 
  -4  14   2        3.26        1.38      2.40 o 
  -3  14   2       48.77       56.83      4.71 o 
  -2  14   2        9.81        9.62      2.24 o 
  -1  14   2       49.14       55.79      3.30 o 
   0  14   2       11.06       13.54      2.40 o 
   1  14   2       48.98       50.36      3.89 o 
   2  14   2        9.60       13.80      1.86 o 
   3  14   2       47.97       53.71      4.19 o 
   4  14   2        3.30        0.00      2.40 o 
   5  14   2        8.20        9.79      3.02 o 
   6  14   2        9.55        2.85      2.66 o 
   7  14   2        3.46        4.84      3.60 o 
  -7  15   2        0.75        0.59      3.02 o 
  -6  15   2        1.97        2.97      3.15 o 
  -5  15   2       10.07       10.38      3.02 o 
  -4  15   2       18.37       19.57      3.45 o 
  -3  15   2        9.78        9.55      3.45 o 
  -2  15   2       22.68       27.09      3.60 o 
  -1  15   2       24.80       32.22      3.02 o 
   0  15   2       14.39       12.04      3.45 o 
   1  15   2       25.33       21.93      4.15 o 
   2  15   2       22.94       25.10      2.44 o 
   3  15   2        9.88        9.06      2.24 o 
   4  15   2       18.44       19.93      3.60 o 
   5  15   2       10.01       14.75      3.86 o 
   6  15   2        1.98        3.56      4.54 o 
   7  15   2        0.75        1.12      3.19 o 
  -6  16   2        1.51        6.23      3.02 o 
  -5  16   2        8.14       14.88      5.95 o 
  -4  16   2        8.09        4.15      2.94 o 
  -3  16   2        0.00       -2.94      2.94 o 
  -2  16   2        3.18        7.32      3.68 o 
  -1  16   2        3.20        1.38      2.40 o 
   0  16   2        7.51        5.19      2.94 o 
   1  16   2        3.14        3.11      3.11 o 
   2  16   2        3.11        2.91      6.23 o 
   3  16   2        0.00       -2.08      2.66 o 
   4  16   2        7.97       11.76      3.60 o 
   5  16   2        8.14       15.22      3.60 o 
   6  16   2        1.53        1.66      5.28 o 
  -6  17   2        3.45        4.15      3.02 o 
  -5  17   2        6.31        6.52      3.02 o 
  -4  17   2        3.83       14.12      3.45 o 
  -3  17   2        4.27        9.96      3.45 o 
  -2  17   2        5.76        3.11      2.94 o 
  -1  17   2        4.66        3.11      5.19 o 
   0  17   2        0.10        3.11      2.94 o 
   1  17   2        4.75        7.06      3.45 o 
   2  17   2        5.86        5.19      7.27 o 
   3  17   2        4.29        9.34      2.94 o 
   4  17   2        3.79       -2.66      2.66 o 
   5  17   2        6.34        5.54      3.60 o 
   6  17   2        3.43        2.77      3.60 o 
  -5  18   2        0.39        2.91      3.45 o 
  -4  18   2        3.71        6.23     10.38 o 
  -3  18   2        7.91       10.38      3.45 o 
  -2  18   2        1.82        1.04      3.11 o 
  -1  18   2        2.33        4.98      3.45 o 
   0  18   2        0.93       -2.94      2.94 o 
   1  18   2        2.34        9.34      4.40 o 
   2  18   2        1.84        2.91      6.23 o 
   3  18   2        7.83        8.30      6.23 o 
   4  18   2        3.72        3.11      4.40 o 
   5  18   2        0.37       -0.59      3.02 o 
  -4  19   2       10.19       12.45      4.40 o 
  -3  19   2        1.65        0.00      6.23 o 
  -2  19   2        3.54        6.23      6.23 o 
  -1  19   2        1.87        5.19      4.40 o 
   0  19   2        0.16        0.00      2.94 o 
   1  19   2        1.89        0.42      3.45 o 
   2  19   2        3.55        5.81      3.45 o 
   3  19   2        1.66       -4.15      4.15 o 
   4  19   2       10.19        4.98      4.15 o 
  -3  20   2        0.68        5.81      3.45 o 
  -2  20   2        4.53       -4.15      4.15 o 
  -1  20   2        0.40       -2.91      4.15 o 
   0  20   2        0.04        1.04      7.27 o 
   1  20   2        0.40       -3.45      3.45 o 
   2  20   2        4.52        4.15      4.40 o 
   3  20   2        0.69       10.38      6.23 o 
  -2  21   2        2.50        6.23      6.23 o 
  -1  21   2        1.61       14.53      6.23 o 
   0  21   2        0.39        2.08      6.23 o 
   1  21   2        1.62        1.04      4.40 o 
   2  21   2        2.51        7.12      4.98 o 
   1   0   3       65.30       78.20      1.20 o 
   2   0   3      168.50      180.03      2.52 o 
   3   0   3      497.42      457.56      5.29 o 
   4   0   3        1.35        5.05      0.81 o 
   5   0   3      272.44      308.55      4.69 o 
   6   0   3      261.72      243.36      4.55 o 
   7   0   3        1.71        0.00      4.15 o 
   8   0   3        3.63        8.30      5.19 o 
   9   0   3        0.98       -1.04      4.40 o 
  -9   1   3        7.61        9.34      4.40 o 
  -8   1   3       15.94       15.57      4.40 o 
  -7   1   3       34.08       33.85      3.02 o 
  -6   1   3      112.52      107.01      5.09 o 
  -5   1   3       23.08       19.16      2.23 o 
  -4   1   3      904.10      930.47     13.38 o 
  -3   1   3     1011.87     1035.13     13.85 o 
  -2   1   3       52.25       48.40      1.69 o 
  -1   1   3      435.33      424.81      6.07 o 
   0   1   3     4113.51     4160.93     40.37 o 
   1   1   3      443.88      424.78      6.07 o 
   2   1   3       57.31       53.16      1.15 o 
   3   1   3     1001.71     1028.27     10.79 o 
   4   1   3      914.83      959.65      9.65 o 
   5   1   3       23.71       24.80      1.88 o 
   6   1   3      113.31      105.16      3.80 o 
   7   1   3       33.34       28.60      3.02 o 
   8   1   3       15.88       11.42      4.40 o 
   9   1   3        7.58       10.38      6.23 o 
  -9   2   3        2.08        6.23      4.40 o 
  -8   2   3        0.65        0.00      2.94 o 
  -7   2   3       57.05       60.30      4.27 o 
  -6   2   3       75.54       79.65      3.80 o 
  -5   2   3       32.30       26.23      2.24 o 
  -4   2   3      226.20      273.43      4.75 o 
  -3   2   3      526.75      571.20     11.17 o 
  -2   2   3     3939.48     4273.78     48.72 o 
  -1   2   3      193.49      202.77      3.71 o 
   0   2   3     1639.78     1513.48     16.01 o 
   1   2   3      188.40      200.23      3.71 o 
   2   2   3     3985.60     4262.04     46.89 o 
   3   2   3      529.51      582.13      5.81 o 
   4   2   3      229.61      282.08      3.66 o 
   5   2   3       31.90       24.44      1.86 o 
   6   2   3       75.19       76.83      3.52 o 
   7   2   3       57.41       57.56      5.87 o 
   8   2   3        0.67       -0.83      4.15 o 
   9   2   3        2.09        7.27      7.27 o 
  -9   3   3       14.40        9.34      4.40 o 
  -8   3   3        3.02        8.30      2.45 o 
  -7   3   3       21.51       18.86      2.66 o 
  -6   3   3       89.48       87.51      3.95 o 
  -5   3   3       78.48       87.29      3.60 o 
  -4   3   3      750.19      710.88     14.39 o 
  -3   3   3      586.76      540.46      7.94 o 
  -2   3   3       53.81       58.63      2.13 o 
  -1   3   3      985.30      966.68     12.07 o 
   0   3   3      180.65      157.72      2.35 o 
   1   3   3      975.47      947.18     13.00 o 
   2   3   3       56.29       56.77      1.57 o 
   3   3   3      598.42      564.93      5.67 o 
   4   3   3      740.92      710.13      7.59 o 
   5   3   3       84.17       91.07      2.82 o 
   6   3   3       87.63       85.51      4.01 o 
   7   3   3       21.95       17.64      4.40 o 
   8   3   3        3.10       -1.04      5.19 o 
   9   3   3       14.44       18.39      4.98 o 
  -9   4   3       14.10       18.68      6.23 o 
  -8   4   3       16.00       15.26      3.02 o 
  -7   4   3       11.22       16.81      2.66 o 
  -6   4   3      143.34      128.62      4.58 o 
  -5   4   3      221.55      210.07      5.03 o 
  -4   4   3      530.68      535.83      7.22 o 
  -3   4   3      614.37      665.22      8.93 o 
  -2   4   3       88.68       99.85      2.79 o 
  -1   4   3     2081.34     2201.54     25.84 o 
   0   4   3     1604.90     1536.63     18.35 o 
   1   4   3     2068.86     2226.49     24.14 o 
   2   4   3       92.49       98.63      1.92 o 
   3   4   3      629.35      671.31      6.51 o 
   4   4   3      531.99      542.22      8.01 o 
   5   4   3      222.38      210.15      4.05 o 
   6   4   3      144.44      128.95      4.13 o 
   7   4   3       11.48       13.49      4.40 o 
   8   4   3       16.07       21.04      7.27 o 
   9   4   3       13.89       15.78     12.45 o 
  -9   5   3        3.90        4.15      6.23 o 
  -8   5   3       12.48       11.62      4.15 o 
  -7   5   3      102.04      116.15      5.36 o 
  -6   5   3      125.43      112.47      4.35 o 
  -5   5   3       30.91       20.30      2.24 o 
  -4   5   3      473.89      471.37      6.79 o 
  -3   5   3      855.44      903.78     11.03 o 
  -2   5   3       62.09       66.47      1.99 o 
  -1   5   3      178.52      165.77      3.45 o 
   0   5   3      813.22      792.62      9.05 o 
   1   5   3      180.75      168.52      2.31 o 
   2   5   3       58.62       63.15      1.47 o 
   3   5   3      848.35      895.58      9.19 o 
   4   5   3      477.34      465.23      7.06 o 
   5   5   3       30.58       19.60      1.78 o 
   6   5   3      124.68      107.30      3.18 o 
   7   5   3      101.13      113.04      4.75 o 
   8   5   3       12.45       14.53      4.40 o 
   9   5   3        3.85        1.04      4.40 o 
  -9   6   3        7.29       13.78      3.45 o 
  -8   6   3        4.18        6.23      2.94 o 
  -7   6   3       21.61       38.43      4.40 o 
  -6   6   3       39.31       38.85      3.60 o 
  -5   6   3       24.55       20.94      2.24 o 
  -4   6   3      106.70      121.68      3.19 o 
  -3   6   3      174.32      181.95      3.37 o 
  -2   6   3      796.73      778.69      9.25 o 
  -1   6   3      723.55      633.85      9.39 o 
   0   6   3       61.71       56.10      1.64 o 
   1   6   3      724.10      654.66      5.99 o 
   2   6   3      797.50      768.55      7.56 o 
   3   6   3      176.63      181.42      2.97 o 
   4   6   3      107.57      122.74      2.47 o 
   5   6   3       24.41       21.73      1.54 o 
   6   6   3       39.30       42.91      2.14 o 
   7   6   3       21.88       25.27      4.00 o 
   8   6   3        4.18        3.11      4.40 o 
   9   6   3        7.24        9.34      7.27 o 
  -9   7   3        7.74        6.23      5.19 o 
  -8   7   3        0.08       -1.04      3.11 o 
  -7   7   3       17.60       20.16      6.23 o 
  -6   7   3       47.82       54.80      3.89 o 
  -5   7   3       26.89       26.58      2.58 o 
  -4   7   3       75.40       73.31      2.69 o 
  -3   7   3       54.69       62.77      2.31 o 
  -2   7   3      221.10      203.56      3.30 o 
  -1   7   3      515.39      513.40      9.17 o 
   0   7   3      458.20      431.53      5.38 o 
   1   7   3      509.21      511.40      5.15 o 
   2   7   3      222.54      208.34      3.30 o 
   3   7   3       54.46       63.12      1.86 o 
   4   7   3       74.84       69.26      1.91 o 
   5   7   3       24.59       24.67      1.48 o 
   6   7   3       47.37       45.78      3.31 o 
   7   7   3       16.99       12.69      2.72 o 
   8   7   3        0.09       -1.25      4.15 o 
   9   7   3        7.76        8.30      6.23 o 
  -9   8   3       12.94       17.81      4.40 o 
  -8   8   3        9.29        7.89      3.45 o 
  -7   8   3        2.30        2.08      2.94 o 
  -6   8   3       53.24       55.67      4.27 o 
  -5   8   3      104.97      100.25      5.34 o 
  -4   8   3      222.56      206.95      5.05 o 
  -3   8   3      229.57      219.42      4.66 o 
  -2   8   3       58.02       59.64      2.05 o 
  -1   8   3      198.82      175.14      3.22 o 
   0   8   3       17.61       18.62      1.11 o 
   1   8   3      195.50      176.30      2.49 o 
   2   8   3       54.84       53.60      1.54 o 
   3   8   3      235.55      218.73      4.29 o 
   4   8   3      223.55      206.07      3.83 o 
   5   8   3      105.83      100.28      3.57 o 
   6   8   3       53.88       59.96      3.80 o 
   7   8   3        2.33        6.49      2.66 o 
   8   8   3        9.25        8.72      3.45 o 
   9   8   3       12.87       10.38      6.23 o 
  -9   9   3        6.02        2.49      3.45 o 
  -8   9   3       19.64       15.57      4.40 o 
  -7   9   3       27.24       24.91      5.19 o 
  -6   9   3       28.14       25.75      3.23 o 
  -5   9   3       62.32       69.07      3.59 o 
  -4   9   3       89.51       92.25      4.22 o 
  -3   9   3       85.96       87.89      2.80 o 
  -2   9   3       86.61       81.21      2.23 o 
  -1   9   3       54.69       61.60      2.66 o 
   0   9   3       43.00       46.74      1.76 o 
   1   9   3       55.03       57.97      1.61 o 
   2   9   3       82.84       77.17      2.23 o 
   3   9   3       86.62       90.72      2.49 o 
   4   9   3       89.04       90.40      2.56 o 
   5   9   3       62.15       64.01      3.80 o 
   6   9   3       27.82       26.55      3.60 o 
   7   9   3       27.13       24.38      3.60 o 
   8   9   3       19.63       26.76      3.19 o 
   9   9   3        5.99       -2.08      6.23 o 
  -8  10   3        7.74       18.16      5.19 o 
  -7  10   3        4.75        6.23      6.23 o 
  -6  10   3       12.60        9.19      2.74 o 
  -5  10   3        3.65        2.77      1.47 o 
  -4  10   3      110.16      107.32      3.69 o 
  -3  10   3      108.94      106.95      5.09 o 
  -2  10   3      269.85      252.21      5.64 o 
  -1  10   3      105.73      114.59      3.52 o 
   0  10   3       29.02       35.87      1.64 o 
   1  10   3      110.92      116.60      2.72 o 
   2  10   3      272.69      237.27      4.21 o 
   3  10   3      110.69      116.66      2.98 o 
   4  10   3      111.74       95.48      3.85 o 
   5  10   3        3.59        2.08      2.24 o 
   6  10   3       12.70        8.82      2.66 o 
   7  10   3        4.69       10.68      3.02 o 
   8  10   3        7.75       13.42      3.02 o 
  -8  11   3        5.26        5.19      4.40 o 
  -7  11   3        4.42        3.11      2.94 o 
  -6  11   3       19.48       20.94      3.02 o 
  -5  11   3        0.00        0.00      2.45 o 
  -4  11   3        0.31       -0.35      1.47 o 
  -3  11   3       52.19       47.06      3.46 o 
  -2  11   3       67.40       85.26      4.17 o 
  -1  11   3       40.08       35.56      2.11 o 
   0  11   3        1.70        0.42      0.99 o 
   1  11   3       39.36       38.61      2.14 o 
   2  11   3       67.42       83.76      2.88 o 
   3  11   3       53.89       49.05      2.23 o 
   4  11   3        0.27        0.00      2.40 o 
   5  11   3        0.01        0.00      2.08 o 
   6  11   3       19.55       27.43      5.00 o 
   7  11   3        4.31        6.23      3.02 o 
   8  11   3        5.25        5.63      3.08 o 
  -8  12   3        2.45        5.40      9.34 o 
  -7  12   3        2.25       -1.04      4.16 o 
  -6  12   3        0.16       -0.69      2.40 o 
  -5  12   3        9.30       10.90      2.66 o 
  -4  12   3      126.38      126.77      4.86 o 
  -3  12   3       85.06       72.54      3.80 o 
  -2  12   3       17.83       20.05      2.35 o 
  -1  12   3       84.32       80.44      3.07 o 
   0  12   3       24.26       33.60      2.70 o 
   1  12   3       84.44       89.07      3.84 o 
   2  12   3       18.75       20.31      2.11 o 
   3  12   3       85.73       69.67      3.05 o 
   4  12   3      126.87      125.20      4.91 o 
   5  12   3        9.38       11.46      2.24 o 
   6  12   3        0.16       -2.59      2.66 o 
   7  12   3        2.24        3.89      3.00 o 
   8  12   3        2.42        3.56      3.02 o 
  -7  13   3       14.10       15.10      4.05 o 
  -6  13   3        2.07        1.56      2.66 o 
  -5  13   3        0.10        0.00      3.91 o 
  -4  13   3        3.91        1.56      2.70 o 
  -3  13   3       33.82       42.96      5.72 o 
  -2  13   3        2.08        2.59      2.08 o 
  -1  13   3       10.36       11.54      2.08 o 
   0  13   3        2.49        3.11      2.08 o 
   1  13   3       10.44       14.12      2.40 o 
   2  13   3        1.93       -1.04      1.47 o 
   3  13   3       34.36       36.32      2.49 o 
   4  13   3        3.80        3.46      2.40 o 
   5  13   3        0.12       -1.82      2.66 o 
   6  13   3        2.07        5.45      2.66 o 
   7  13   3       14.12       20.49      3.89 o 
  -7  14   3        0.90        0.89      4.61 o 
  -6  14   3        1.26        3.63      3.30 o 
  -5  14   3        0.55        1.56      2.66 o 
  -4  14   3        9.99        6.23      6.23 o 
  -3  14   3        7.64        6.23      2.40 o 
  -2  14   3       42.71       34.20      3.11 o 
  -1  14   3       40.26       45.70      3.30 o 
   0  14   3        0.04        1.25      1.57 o 
   1  14   3       40.42       42.00      3.60 o 
   2  14   3       42.74       41.14      3.00 o 
   3  14   3        7.87        5.28      2.70 o 
   4  14   3        9.99        9.34      3.67 o 
   5  14   3        0.55        1.56      3.06 o 
   6  14   3        1.27        2.85      2.75 o 
   7  14   3        0.89        2.77      3.60 o 
  -7  15   3        3.98        9.44      3.89 o 
  -6  15   3        4.15        8.90      3.02 o 
  -5  15   3        0.25       -2.40      2.40 o 
  -4  15   3        0.71       -2.94      2.94 o 
  -3  15   3        0.89        8.72      3.45 o 
  -2  15   3       10.58       13.94      2.80 o 
  -1  15   3        6.42        4.15      2.66 o 
   0  15   3        0.90       -2.94      2.94 o 
   1  15   3        6.34        5.19      5.19 o 
   2  15   3       10.75       14.80      5.19 o 
   3  15   3        0.84        1.70      2.24 o 
   4  15   3        0.75       -2.77      3.59 o 
   5  15   3        0.23       -1.30      2.66 o 
   6  15   3        4.18        4.15      3.60 o 
   7  15   3        3.95        1.38      3.60 o 
  -6  16   3        0.30       -2.67      3.08 o 
  -5  16   3        1.64        7.12      3.02 o 
  -4  16   3        4.89        4.98      3.45 o 
  -3  16   3       11.11       11.22      8.30 o 
  -2  16   3        9.36        9.74      5.19 o 
  -1  16   3        0.75        2.77      5.22 o 
   0  16   3       12.54       20.76      4.40 o 
   1  16   3        0.76        2.08      2.94 o 
   2  16   3        9.21        3.32      4.15 o 
   3  16   3       11.16       10.38      3.60 o 
   4  16   3        4.91        6.52      3.84 o 
   5  16   3        1.64        4.67      5.50 o 
   6  16   3        0.30        2.55      3.54 o 
  -6  17   3        0.19        2.08      3.42 o 
  -5  17   3        0.54        4.15      5.19 o 
  -4  17   3        0.31        0.00      3.45 o 
  -3  17   3        4.31        2.08      4.15 o 
  -2  17   3        1.86       -2.94      2.94 o 
  -1  17   3        1.39        1.82      3.36 o 
   0  17   3        1.99        0.00      2.94 o 
   1  17   3        1.38       -1.04      2.94 o 
   2  17   3        1.84        8.30      4.40 o 
   3  17   3        4.39        5.19      3.67 o 
   4  17   3        0.30        0.00      2.40 o 
   5  17   3        0.53        0.89      3.02 o 
   6  17   3        0.20        3.46      3.60 o 
  -5  18   3        1.36        3.11      4.40 o 
  -4  18   3        1.78        1.25      9.34 o 
  -3  18   3        1.70        0.42      8.30 o 
  -2  18   3        5.55       10.38      3.45 o 
  -1  18   3        5.11       -2.08      2.94 o 
   0  18   3        0.36       -2.94      2.94 o 
   1  18   3        5.09        6.23      4.40 o 
   2  18   3        5.55        9.34      4.40 o 
   3  18   3        1.73        2.08      4.15 o 
   4  18   3        1.77        4.15      3.42 o 
   5  18   3        1.36       -2.37      3.49 o 
  -4  19   3        0.80        3.32      4.15 o 
  -3  19   3        1.02        0.83      6.23 o 
  -2  19   3        1.53        1.04      3.11 o 
  -1  19   3        0.15        1.66      3.45 o 
   0  19   3        0.28       -0.42      3.45 o 
   1  19   3        0.15       -0.42      3.45 o 
   2  19   3        1.55        0.00      6.23 o 
   3  19   3        1.02        6.23      6.23 o 
   4  19   3        0.81        0.00      6.23 o 
  -3  20   3        1.12        6.23      6.23 o 
  -2  20   3        2.02       -2.08      4.15 o 
  -1  20   3        1.19       -4.15      4.15 o 
   0  20   3        3.78        0.00      6.23 o 
   1  20   3        1.19        1.04      4.40 o 
   2  20   3        2.02       -2.08      4.40 o 
   3  20   3        1.12       -2.08      4.15 o 
  -2  21   3        0.92        2.08      6.23 o 
  -1  21   3        0.41        2.08      6.23 o 
   0  21   3        0.02        1.04      4.40 o 
   1  21   3        0.41       -4.15      8.30 o 
   2  21   3        0.93        0.00      4.40 o 
   0   0   4     3441.39     3899.43     53.97 o 
   1   0   4     2793.62     2742.68     28.69 o 
   2   0   4      434.56      406.02      5.89 o 
   3   0   4     1340.23     1285.82     12.99 o 
   4   0   4      478.08      544.27      6.00 o 
   5   0   4      287.36      324.68      4.94 o 
   6   0   4        2.47        0.83      1.57 o 
   7   0   4       16.54       13.60      6.23 o 
   8   0   4        6.62        4.98      3.45 o 
   9   0   4        0.10        6.23      4.40 o 
  -9   1   4        6.79        3.11      5.19 o 
  -8   1   4        6.50        3.32      3.45 o 
  -7   1   4        8.67        6.60      2.54 o 
  -6   1   4      128.96      136.93      4.58 o 
  -5   1   4      512.29      532.93      9.48 o 
  -4   1   4       51.12       56.92      2.14 o 
  -3   1   4     3580.68     3581.55     43.67 o 
  -2   1   4     2664.89     2788.37     34.48 o 
  -1   1   4     1155.75     1119.10     16.06 o 
   0   1   4     2571.49     2519.15     24.95 o 
   1   1   4     1125.66     1106.68     13.26 o 
   2   1   4     2662.00     2759.33     29.00 o 
   3   1   4     3600.41     3569.45     33.95 o 
   4   1   4       48.26       55.14      1.67 o 
   5   1   4      505.02      535.38      6.99 o 
   6   1   4      128.69      136.58      3.34 o 
   7   1   4        9.05        8.14      1.78 o 
   8   1   4        6.48        6.23      4.40 o 
   9   1   4        6.88        5.19      4.40 o 
  -9   2   4       18.19       12.16      4.98 o 
  -8   2   4        1.47        2.08      5.19 o 
  -7   2   4        1.00       -1.38      2.40 o 
  -6   2   4      154.71      157.60      4.75 o 
  -5   2   4        6.78       10.38      2.08 o 
  -4   2   4      113.55      134.08      4.15 o 
  -3   2   4     1944.43     2316.75     29.03 o 
  -2   2   4     1438.00     1289.90     19.18 o 
  -1   2   4     2572.10     2474.40     31.56 o 
   0   2   4     1794.18     2000.65     19.82 o 
   1   2   4     2587.30     2469.10     31.37 o 
   2   2   4     1424.83     1284.89     13.73 o 
   3   2   4     1942.41     2317.96     20.01 o 
   4   2   4      111.65      130.17      3.40 o 
   5   2   4        6.88       13.29      1.21 o 
   6   2   4      155.64      149.42      4.58 o 
   7   2   4        0.93       -0.52      1.69 o 
   8   2   4        1.37        4.57      3.45 o 
   9   2   4       18.23       18.68      4.40 o 
  -9   3   4        0.66        4.15      6.23 o 
  -8   3   4       15.99       17.07      3.04 o 
  -7   3   4        2.75        8.30      2.66 o 
  -6   3   4       93.68       92.03      3.64 o 
  -5   3   4      260.56      288.89      6.30 o 
  -4   3   4      263.32      263.61      4.75 o 
  -3   3   4     2920.22     3109.76     35.14 o 
  -2   3   4      898.30      838.74     13.21 o 
  -1   3   4       30.23       37.02      1.86 o 
   0   3   4      613.08      588.18      6.21 o 
   1   3   4       29.94       34.35      1.25 o 
   2   3   4      875.80      821.66      9.22 o 
   3   3   4     2900.65     3096.84     26.54 o 
   4   3   4      256.73      263.84      3.25 o 
   5   3   4      263.28      280.85      5.57 o 
   6   3   4       94.42       88.63      3.90 o 
   7   3   4        2.61        6.23      2.94 o 
   8   3   4       15.99       10.38      4.40 o 
   9   3   4        0.68       -3.11      4.40 o 
  -9   4   4        1.10        2.08      6.23 o 
  -8   4   4        1.30        4.15      6.23 o 
  -7   4   4        5.43        1.38      4.24 o 
  -6   4   4       13.88       11.82      2.08 o 
  -5   4   4      130.79      122.61      3.86 o 
  -4   4   4      378.04      399.15      6.62 o 
  -3   4   4       48.19       49.72      2.29 o 
  -2   4   4     1912.79     2035.71     29.31 o 
  -1   4   4     2844.58     2901.22     36.94 o 
   0   4   4     2002.88     1975.15     20.95 o 
   1   4   4     2861.60     2897.14     28.06 o 
   2   4   4     1903.45     1990.44     22.24 o 
   3   4   4       43.09       43.82      1.43 o 
   4   4   4      374.86      389.62      4.46 o 
   5   4   4      132.26      134.04      3.19 o 
   6   4   4       13.52       10.24      1.97 o 
   7   4   4        5.78        0.00      2.94 o 
   8   4   4        1.24        8.30      4.40 o 
   9   4   4        1.11       -1.04      4.40 o 
  -9   5   4        6.41        5.40      4.15 o 
  -8   5   4        0.37       -1.04      2.94 o 
  -7   5   4        4.61        4.15      2.94 o 
  -6   5   4       98.08       94.50      3.95 o 
  -5   5   4      194.93      196.09      5.03 o 
  -4   5   4       71.12       87.89      2.18 o 
  -3   5   4      952.07      944.17     12.92 o 
  -2   5   4      417.95      384.03      6.96 o 
  -1   5   4      255.47      224.39      6.87 o 
   0   5   4        1.81        0.83      0.66 o 
   1   5   4      247.55      220.80      2.95 o 
   2   5   4      414.08      379.01      4.30 o 
   3   5   4      945.65      927.97      8.92 o 
   4   5   4       69.36       86.59      2.35 o 
   5   5   4      190.23      188.47      3.89 o 
   6   5   4       97.68       92.07      3.45 o 
   7   5   4        4.80        9.34      4.40 o 
   8   5   4        0.35       -2.94      2.94 o 
   9   5   4        6.41       11.42      5.19 o 
  -9   6   4       19.47       25.99      4.40 o 
  -8   6   4        2.92        6.23      2.94 o 
  -7   6   4       21.97       21.85      4.40 o 
  -6   6   4       63.38       66.14      4.27 o 
  -5   6   4       18.47       23.45      2.66 o 
  -4   6   4       67.55       80.29      2.18 o 
  -3   6   4      769.78      806.96     11.67 o 
  -2   6   4       84.62       87.93      3.11 o 
  -1   6   4      436.70      399.99      5.70 o 
   0   6   4       52.15       64.85      1.52 o 
   1   6   4      436.81      403.62      4.10 o 
   2   6   4       89.79       90.67      1.86 o 
   3   6   4      760.94      793.43     11.11 o 
   4   6   4       71.67       81.29      2.61 o 
   5   6   4       19.18       25.13      1.88 o 
   6   6   4       64.96       63.78      2.66 o 
   7   6   4       21.67       21.47      4.57 o 
   8   6   4        2.80        9.34      4.40 o 
   9   6   4       19.47       18.68      5.87 o 
  -9   7   4        4.97        8.30      5.19 o 
  -8   7   4       12.52       17.64      4.40 o 
  -7   7   4       16.20       19.93      4.15 o 
  -6   7   4       47.05       47.04      4.73 o 
  -5   7   4      182.27      165.13      5.75 o 
  -4   7   4      202.73      208.25      5.46 o 
  -3   7   4      622.14      594.71      7.33 o 
  -2   7   4      521.97      547.83      7.41 o 
  -1   7   4      350.99      377.24      5.72 o 
   0   7   4      332.75      334.59      4.17 o 
   1   7   4      341.16      371.94      4.07 o 
   2   7   4      516.83      560.33      5.92 o 
   3   7   4      620.86      586.02      6.72 o 
   4   7   4      197.61      194.86      3.64 o 
   5   7   4      182.84      165.46      3.89 o 
   6   7   4       46.85       43.41      2.39 o 
   7   7   4       16.01       22.07      2.72 o 
   8   7   4       12.44        8.30      4.40 o 
   9   7   4        5.04        4.15      6.23 o 
  -9   8   4        0.45        0.00      2.94 o 
  -8   8   4        5.82        2.08      2.94 o 
  -7   8   4       10.36       16.77      3.45 o 
  -6   8   4       23.10       24.16      3.02 o 
  -5   8   4       32.69       34.45      2.72 o 
  -4   8   4       17.57       19.49      3.66 o 
  -3   8   4        4.23        3.92      1.07 o 
  -2   8   4      280.95      292.19      4.51 o 
  -1   8   4      114.03      115.55      2.72 o 
   0   8   4        0.06       -0.72      0.72 o 
   1   8   4      118.37      122.15      2.38 o 
   2   8   4      281.01      289.95      3.94 o 
   3   8   4        4.62        4.34      0.95 o 
   4   8   4       17.11       15.54      1.39 o 
   5   8   4       33.90       30.16      2.14 o 
   6   8   4       22.90       25.92      2.72 o 
   7   8   4       10.49       14.17      3.30 o 
   8   8   4        5.78        8.30      4.40 o 
   9   8   4        0.45        2.08      6.23 o 
  -9   9   4        0.94        8.30      6.23 o 
  -8   9   4        0.17       -1.04      2.94 o 
  -7   9   4        7.01        9.96      3.45 o 
  -6   9   4       72.78       68.12      4.49 o 
  -5   9   4       20.98       19.25      2.72 o 
  -4   9   4       10.80       15.60      2.40 o 
  -3   9   4      359.94      355.50      6.20 o 
  -2   9   4      235.48      225.70      4.25 o 
  -1   9   4      197.13      218.40      3.85 o 
   0   9   4      306.63      311.82      4.17 o 
   1   9   4      195.78      219.58      3.36 o 
   2   9   4      234.18      223.51      4.35 o 
   3   9   4      355.38      346.71      5.59 o 
   4   9   4       10.58       11.09      2.02 o 
   5   9   4       20.40       18.26      1.53 o 
   6   9   4       72.54       79.41      6.24 o 
   7   9   4        7.00       10.08      3.49 o 
   8   9   4        0.18       -1.78      1.78 o 
   9   9   4        0.94       10.38      6.23 o 
  -8  10   4        0.86        2.91      3.45 o 
  -7  10   4        5.31        7.47      3.45 o 
  -6  10   4        6.95        2.28      3.66 o 
  -5  10   4       15.36       18.72      2.44 o 
  -4  10   4       23.32       24.23      3.00 o 
  -3  10   4      230.86      203.98      6.89 o 
  -2  10   4       88.66       90.45      5.69 o 
  -1  10   4       71.79       74.17      3.11 o 
   0  10   4        3.63        3.11      1.27 o 
   1  10   4       70.82       78.92      2.64 o 
   2  10   4       90.83      101.45      3.02 o 
   3  10   4      228.41      210.45      4.47 o 
   4  10   4       24.07       25.41      1.99 o 
   5  10   4       15.81       22.29      2.72 o 
   6  10   4        7.19        0.52      2.66 o 
   7  10   4        5.21        7.78      3.06 o 
   8  10   4        0.82        2.08      3.02 o 
  -8  11   4        2.83        2.49      3.45 o 
  -7  11   4        2.13        3.74      3.45 o 
  -6  11   4       14.18       12.45      3.91 o 
  -5  11   4       91.81       86.89      4.79 o 
  -4  11   4       34.12       32.45      2.58 o 
  -3  11   4      117.80      113.92      4.49 o 
  -2  11   4      148.58      177.05      5.03 o 
  -1  11   4       31.97       32.57      2.44 o 
   0  11   4      169.75      164.83      3.69 o 
   1  11   4       29.85       30.28      1.71 o 
   2  11   4      147.36      174.01      3.89 o 
   3  11   4      117.80      113.20      3.28 o 
   4  11   4       33.35       24.89      2.27 o 
   5  11   4       91.62       84.58      4.35 o 
   6  11   4       14.02       14.23      3.02 o 
   7  11   4        2.09        1.82      2.66 o 
   8  11   4        2.79        7.82      3.54 o 
  -8  12   4        8.44        7.27      5.19 o 
  -7  12   4        2.55       -0.78      5.20 o 
  -6  12   4       10.35       10.38      3.02 o 
  -5  12   4        3.43        4.34      2.24 o 
  -4  12   4       20.75       23.20      2.53 o 
  -3  12   4       33.85       35.70      2.72 o 
  -2  12   4      120.66      124.77      4.01 o 
  -1  12   4       68.23       75.62      3.07 o 
   0  12   4       54.81       50.70      2.79 o 
   1  12   4       69.81       79.93      2.80 o 
   2  12   4      119.51      126.33      4.39 o 
   3  12   4       34.52       34.39      2.50 o 
   4  12   4       20.06       16.12      2.54 o 
   5  12   4        3.51        2.83      2.24 o 
   6  12   4       10.26        6.82      4.75 o 
   7  12   4        2.60        2.08      2.66 o 
   8  12   4        8.41        5.93      3.84 o 
  -7  13   4        1.43        0.59      3.02 o 
  -6  13   4       13.83       18.26      3.02 o 
  -5  13   4        1.70        2.85      4.59 o 
  -4  13   4        7.85       14.95      2.72 o 
  -3  13   4       43.91       56.13      5.12 o 
  -2  13   4        7.71        4.57      2.32 o 
  -1  13   4        9.99       14.17      1.86 o 
   0  13   4        9.80       13.61      2.08 o 
   1  13   4       10.17       10.60      2.88 o 
   2  13   4        7.40        5.54      1.73 o 
   3  13   4       43.37       54.96      2.92 o 
   4  13   4        7.66        8.63      3.01 o 
   5  13   4        1.61       -2.40      2.40 o 
   6  13   4       13.78       14.53      3.60 o 
   7  13   4        1.39       -0.26      2.66 o 
  -7  14   4        4.05        4.63      5.49 o 
  -6  14   4        5.63        7.41      3.02 o 
  -5  14   4        7.41       11.27      3.22 o 
  -4  14   4       12.72       10.79      3.45 o 
  -3  14   4       66.82       59.73      4.27 o 
  -2  14   4       33.85       29.67      4.55 o 
  -1  14   4       41.05       31.07      3.11 o 
   0  14   4       21.17       21.19      2.70 o 
   1  14   4       40.71       33.21      3.60 o 
   2  14   4       34.18       36.17      3.60 o 
   3  14   4       66.04       59.00      2.80 o 
   4  14   4       12.84       10.38      3.42 o 
   5  14   4        7.51       17.44      4.11 o 
   6  14   4        5.68        8.01      3.02 o 
   7  14   4        4.01       11.07      3.60 o 
  -7  15   4        0.68        3.83      5.46 o 
  -6  15   4        3.74        6.82      3.02 o 
  -5  15   4       32.28       28.61      3.89 o 
  -4  15   4       10.46       14.12      3.45 o 
  -3  15   4        7.10        8.72      3.45 o 
  -2  15   4       11.24       14.53      2.94 o 
  -1  15   4       10.40        9.29      3.19 o 
   0  15   4        0.06        1.04      3.18 o 
   1  15   4       10.16       12.45      3.45 o 
   2  15   4       11.36       13.49      5.19 o 
   3  15   4        7.07        6.23      2.24 o 
   4  15   4       10.45       17.04      3.60 o 
   5  15   4       32.18       43.86      4.79 o 
   6  15   4        3.69        1.38      3.60 o 
   7  15   4        0.67        0.00      3.60 o 
  -6  16   4        0.51        1.48      3.02 o 
  -5  16   4        1.87        0.42      3.45 o 
  -4  16   4        0.75        0.00      5.19 o 
  -3  16   4        9.13        9.13      3.45 o 
  -2  16   4        8.64        9.34      2.94 o 
  -1  16   4        9.92       11.91      5.02 o 
   0  16   4        5.01        3.11      3.11 o 
   1  16   4       10.01       13.88      7.27 o 
   2  16   4        8.52        4.15      4.15 o 
   3  16   4        9.17        9.81      2.24 o 
   4  16   4        0.74       -0.26      3.00 o 
   5  16   4        1.88       -1.30      7.03 o 
   6  16   4        0.51        1.48      3.02 o 
  -6  17   4        0.92        2.08      4.15 o 
  -5  17   4        0.10        0.42      3.45 o 
  -4  17   4        2.51       -1.25      3.45 o 
  -3  17   4        0.24       -1.04      2.94 o 
  -2  17   4        1.84        3.11      2.94 o 
  -1  17   4        0.74       -1.38      2.40 o 
   0  17   4        0.15        0.00      2.94 o 
   1  17   4        0.77        2.49      3.45 o 
   2  17   4        1.79        1.66      3.45 o 
   3  17   4        0.24       -2.08      3.91 o 
   4  17   4        2.47        9.19      4.19 o 
   5  17   4        0.10        0.30      3.02 o 
   6  17   4        0.92        0.00      6.23 o 
  -5  18   4        0.96        2.08      6.23 o 
  -4  18   4        2.47       10.38      4.40 o 
  -3  18   4        8.19       10.79      3.45 o 
  -2  18   4        2.45        8.30      2.94 o 
  -1  18   4        3.33        2.37      3.02 o 
   0  18   4        0.65        0.00      3.45 o 
   1  18   4        3.32        0.00      2.94 o 
   2  18   4        2.46        1.04      5.19 o 
   3  18   4        8.14        5.81      7.27 o 
   4  18   4        2.48        5.25      5.15 o 
   5  18   4        0.97        0.69      3.60 o 
  -4  19   4        2.34       12.45      5.19 o 
  -3  19   4        0.53        0.00      5.19 o 
  -2  19   4        1.81        7.27      3.11 o 
  -1  19   4        4.86       10.38      6.23 o 
   0  19   4        0.39       -1.04      4.40 o 
   1  19   4        4.83       -2.08      3.45 o 
   2  19   4        1.82        8.30      4.40 o 
   3  19   4        0.53        4.15      6.23 o 
   4  19   4        2.34       -1.25      3.45 o 
  -3  20   4        2.14        1.04      2.94 o 
  -2  20   4        1.53        2.08      4.15 o 
  -1  20   4        0.67       -4.15      4.15 o 
   0  20   4        2.43        5.19      4.40 o 
   1  20   4        0.67        2.08      4.40 o 
   2  20   4        1.53        3.32      3.45 o 
   3  20   4        2.14       10.38      6.23 o 
  -1  21   4        1.17       -4.15      4.15 o 
   0  21   4        2.31        3.11      4.40 o 
   1  21   4        1.17       -4.15      4.40 o 
   1   0   5      117.89       92.41      1.73 o 
   2   0   5     2901.45     2679.94     27.58 o 
   3   0   5     4491.01     4830.43     57.37 o 
   4   0   5      946.48      970.02     11.25 o 
   5   0   5       51.95       52.00      2.49 o 
   6   0   5       41.15       42.26      2.72 o 
   7   0   5       14.41       13.00      3.55 o 
   8   0   5        1.13       -2.94      2.94 o 
   9   0   5       41.64       54.35      6.48 o 
  -9   1   5        4.46        2.49      3.45 o 
  -8   1   5        2.24        3.32      4.15 o 
  -7   1   5       26.94       28.70      3.02 o 
  -6   1   5       89.15       97.05      3.95 o 
  -5   1   5       15.01       14.98      2.23 o 
  -4   1   5       90.55       80.38      2.43 o 
  -3   1   5      648.55      632.15     11.61 o 
  -2   1   5      787.92      675.75      9.87 o 
  -1   1   5     5306.80     5228.33     64.98 o 
   0   1   5     2218.00     2556.61     25.31 o 
   1   1   5     5256.93     5261.59     51.19 o 
   2   1   5      784.79      679.98      6.79 o 
   3   1   5      651.40      627.32      6.77 o 
   4   1   5       94.06       88.47      2.42 o 
   5   1   5       14.76       13.54      1.28 o 
   6   1   5       90.06       95.29      2.80 o 
   7   1   5       26.98       35.04      5.19 o 
   8   1   5        2.27        4.15      3.45 o 
   9   1   5        4.44       -2.08      6.23 o 
  -9   2   5        0.54       -4.15      4.15 o 
  -8   2   5       14.69       17.53      3.02 o 
  -7   2   5        8.58        7.78      2.66 o 
  -6   2   5       24.00       21.73      2.40 o 
  -5   2   5        7.26        3.81      1.31 o 
  -4   2   5      198.54      219.13      3.85 o 
  -3   2   5     1197.62     1178.93     14.43 o 
  -2   2   5     1891.29     1962.04     28.02 o 
  -1   2   5     1663.73     1768.03     22.46 o 
   0   2   5     1512.78     1620.55     16.50 o 
   1   2   5     1672.53     1734.29     17.21 o 
   2   2   5     1868.59     1902.86     18.46 o 
   3   2   5     1212.41     1191.23     11.49 o 
   4   2   5      195.41      222.46      3.22 o 
   5   2   5        6.38        5.30      1.07 o 
   6   2   5       24.45       21.08      1.63 o 
   7   2   5        8.31        8.82      1.69 o 
   8   2   5       14.61       21.89      6.23 o 
   9   2   5        0.56        4.15      4.40 o 
  -9   3   5        3.64        0.00      6.23 o 
  -8   3   5        3.39        6.23      4.15 o 
  -7   3   5       27.59       28.91      4.44 o 
  -6   3   5       19.54       24.17      2.44 o 
  -5   3   5        3.02        2.91      1.57 o 
  -4   3   5       36.28       38.77      2.67 o 
  -3   3   5     1004.82     1091.35     15.35 o 
  -2   3   5     1679.70     1712.94     28.76 o 
  -1   3   5     1072.88     1037.16     13.93 o 
   0   3   5      330.36      271.42      3.24 o 
   1   3   5     1090.27     1059.71     10.48 o 
   2   3   5     1668.70     1693.64     16.72 o 
   3   3   5     1020.00     1107.35     10.78 o 
   4   3   5       37.81       39.11      1.48 o 
   5   3   5        3.30        3.15      1.55 o 
   6   3   5       19.18       22.57      2.27 o 
   7   3   5       27.60       23.59      4.40 o 
   8   3   5        3.26        5.19      4.40 o 
   9   3   5        3.66        3.11      4.40 o 
  -9   4   5       25.40       33.21      8.30 o 
  -8   4   5        3.68        3.11      2.94 o 
  -7   4   5        9.32       13.57      2.94 o 
  -6   4   5        9.91        7.93      2.24 o 
  -5   4   5      209.45      206.79      5.22 o 
  -4   4   5      436.26      421.52      5.65 o 
  -3   4   5     2254.56     2199.48     31.53 o 
  -2   4   5      399.01      340.36      9.32 o 
  -1   4   5     1979.16     1938.02     28.02 o 
   0   4   5        1.56        1.75      0.78 o 
   1   4   5     1999.44     1956.99     17.94 o 
   2   4   5      399.49      343.35      3.53 o 
   3   4   5     2232.05     2186.80     20.30 o 
   4   4   5      437.61      419.12      5.58 o 
   5   4   5      211.56      212.57      4.82 o 
   6   4   5       10.09        9.79      1.97 o 
   7   4   5        9.48        5.81      3.45 o 
   8   4   5        3.58        4.15      4.40 o 
   9   4   5       25.36       24.00      5.87 o 
  -9   5   5        5.52        4.15      2.94 o 
  -8   5   5        4.65        2.08      2.94 o 
  -7   5   5        4.02        5.19      3.11 o 
  -6   5   5       33.02       33.19      3.02 o 
  -5   5   5       22.10       22.95      2.70 o 
  -4   5   5      396.46      395.06      5.92 o 
  -3   5   5      906.59      844.03     11.98 o 
  -2   5   5       11.76       16.14      2.08 o 
  -1   5   5      226.90      206.86      4.01 o 
   0   5   5      568.46      605.52      6.82 o 
   1   5   5      208.87      190.52      2.94 o 
   2   5   5       10.74       17.29      0.99 o 
   3   5   5      907.68      854.28      8.79 o 
   4   5   5      402.76      403.43      5.06 o 
   5   5   5       21.84       22.01      1.88 o 
   6   5   5       33.74       29.97      2.37 o 
   7   5   5        4.15        6.52      3.49 o 
   8   5   5        4.67        4.15      4.40 o 
   9   5   5        5.50        6.23      4.40 o 
  -9   6   5        1.04       -2.94      2.94 o 
  -8   6   5        4.89        4.15      2.94 o 
  -7   6   5        7.51        7.27      2.94 o 
  -6   6   5       42.05       37.42      3.93 o 
  -5   6   5       50.17       53.74      3.02 o 
  -4   6   5       45.22       38.60      1.70 o 
  -3   6   5      670.14      633.91      9.81 o 
  -2   6   5      335.69      337.16      6.96 o 
  -1   6   5      401.44      373.34      5.37 o 
   0   6   5       91.20       79.91      1.52 o 
   1   6   5      395.79      369.06      3.79 o 
   2   6   5      326.01      323.49      3.81 o 
   3   6   5      676.18      628.78      6.64 o 
   4   6   5       43.00       39.68      2.02 o 
   5   6   5       48.30       52.58      2.39 o 
   6   6   5       42.66       49.30      2.39 o 
   7   6   5        7.20       11.07      3.60 o 
   8   6   5        4.84        5.19      4.40 o 
   9   6   5        1.05       -2.08      4.40 o 
  -9   7   5        1.65        1.04      3.11 o 
  -8   7   5        2.34        5.19      2.94 o 
  -7   7   5       19.53       13.57      2.94 o 
  -6   7   5        0.60        0.00      1.69 o 
  -5   7   5       27.96       23.47      4.25 o 
  -4   7   5        9.81        7.41      1.25 o 
  -3   7   5      507.32      520.03     11.69 o 
  -2   7   5      217.08      224.77      5.19 o 
  -1   7   5      537.64      574.64      7.83 o 
   0   7   5      550.02      557.98      5.77 o 
   1   7   5      539.70      573.10      5.59 o 
   2   7   5      212.33      218.16      3.46 o 
   3   7   5      514.00      532.69      6.32 o 
   4   7   5        9.69        6.90      1.04 o 
   5   7   5       28.71       21.12      1.88 o 
   6   7   5        0.56       -1.28      1.28 o 
   7   7   5       19.64       20.64      5.13 o 
   8   7   5        2.39        5.19      4.40 o 
   9   7   5        1.65        1.04      4.40 o 
  -9   8   5       11.21       15.57      4.40 o 
  -8   8   5        4.25        3.11      2.94 o 
  -7   8   5        0.67        5.81      3.45 o 
  -6   8   5       10.07        9.49      3.15 o 
  -5   8   5      191.59      196.07      7.56 o 
  -4   8   5      233.35      214.26      5.03 o 
  -3   8   5      612.44      601.59      9.09 o 
  -2   8   5      253.33      264.38      3.87 o 
  -1   8   5       48.12       46.10      1.88 o 
   0   8   5        0.39        0.35      0.71 o 
   1   8   5       50.32       45.86      1.62 o 
   2   8   5      255.05      263.00      4.82 o 
   3   8   5      602.22      612.71      8.05 o 
   4   8   5      232.83      207.60      4.21 o 
   5   8   5      193.51      201.35      4.75 o 
   6   8   5       10.26       11.07      1.94 o 
   7   8   5        0.65       -2.71      3.71 o 
   8   8   5        4.23        5.19      4.40 o 
   9   8   5       11.19        6.23      6.23 o 
  -8   9   5        0.35        0.00      2.94 o 
  -7   9   5        2.37        3.11      2.94 o 
  -6   9   5        4.39        3.46      2.40 o 
  -5   9   5        7.27       10.38      1.57 o 
  -4   9   5      200.07      197.59      9.88 o 
  -3   9   5      118.21      118.55      4.19 o 
  -2   9   5      210.00      215.37      5.03 o 
  -1   9   5      148.33      146.74      3.10 o 
   0   9   5       37.23       33.80      1.08 o 
   1   9   5      142.31      134.40      2.69 o 
   2   9   5      212.31      209.98      3.49 o 
   3   9   5      117.40      116.10      4.49 o 
   4   9   5      202.50      201.62      4.21 o 
   5   9   5        7.33       12.58      1.48 o 
   6   9   5        4.39        3.26      2.10 o 
   7   9   5        2.39        4.74      3.02 o 
   8   9   5        0.36        2.08      4.40 o 
  -8  10   5        6.96       13.68      8.30 o 
  -7  10   5       14.04       15.91      3.45 o 
  -6  10   5        3.54        2.08      2.94 o 
  -5  10   5        7.81       10.23      1.78 o 
  -4  10   5       35.88       43.78      3.02 o 
  -3  10   5      136.52      143.84      4.12 o 
  -2  10   5       29.67       32.64      2.44 o 
  -1  10   5       17.60       11.12      1.57 o 
   0  10   5        0.10       -0.81      0.81 o 
   1  10   5       16.88       10.49      1.69 o 
   2  10   5       28.11       33.56      1.80 o 
   3  10   5      138.11      141.76      3.61 o 
   4  10   5       36.13       48.82      3.56 o 
   5  10   5        7.68       11.58      2.37 o 
   6  10   5        3.53        5.97      2.66 o 
   7  10   5       14.03       20.15      3.19 o 
   8  10   5        6.91        2.08      3.02 o 
  -8  11   5        1.41        4.57      3.45 o 
  -7  11   5        7.35       11.21      3.45 o 
  -6  11   5        6.57        9.00      3.60 o 
  -5  11   5        4.44        3.86      2.78 o 
  -4  11   5        1.64        2.08      1.69 o 
  -3  11   5      272.86      262.45      6.99 o 
  -2  11   5       60.40       57.41      3.30 o 
  -1  11   5      261.12      248.76      5.64 o 
   0  11   5       14.63       10.63      1.38 o 
   1  11   5      261.07      249.10      4.91 o 
   2  11   5       57.87       53.09      2.63 o 
   3  11   5      274.75      259.09      5.33 o 
   4  11   5        1.77        3.43      1.43 o 
   5  11   5        4.38        6.12      1.86 o 
   6  11   5        6.54        7.78      3.06 o 
   7  11   5        7.38       10.38      3.02 o 
   8  11   5        1.41        0.96      3.19 o 
  -8  12   5        0.99       -1.25      3.45 o 
  -7  12   5        2.47        4.98      3.45 o 
  -6  12   5        7.59        8.30      2.72 o 
  -5  12   5       44.61       45.40      3.52 o 
  -4  12   5       72.44       71.44      5.69 o 
  -3  12   5        8.58       11.16      2.66 o 
  -2  12   5        7.93        5.54      2.40 o 
  -1  12   5       33.76       36.25      2.72 o 
   0  12   5       14.13        8.30      2.08 o 
   1  12   5       34.56       43.56      2.32 o 
   2  12   5        7.82        5.19      1.76 o 
   3  12   5        8.14        6.92      1.69 o 
   4  12   5       72.48       71.54      3.45 o 
   5  12   5       45.23       46.44      3.89 o 
   6  12   5        7.69       10.66      3.02 o 
   7  12   5        2.40        1.04      2.66 o 
   8  12   5        1.00       -1.12      3.19 o 
  -7  13   5        1.53        5.63      3.02 o 
  -6  13   5        4.12        7.12      3.02 o 
  -5  13   5        4.42       10.61      2.72 o 
  -4  13   5       23.16       29.43      2.72 o 
  -3  13   5       23.40       18.24      3.30 o 
  -2  13   5       76.17       72.68      4.27 o 
  -1  13   5       50.96       47.76      3.30 o 
   0  13   5       19.20       26.90      2.27 o 
   1  13   5       49.67       43.69      2.49 o 
   2  13   5       76.52       77.53      5.39 o 
   3  13   5       23.35       20.94      2.11 o 
   4  13   5       23.44       27.23      3.11 o 
   5  13   5        4.46        3.26      3.22 o 
   6  13   5        4.04        5.93      3.02 o 
   7  13   5        1.53        3.99      3.19 o 
  -7  14   5        6.87       10.08      3.49 o 
  -6  14   5        0.37        0.00      2.66 o 
  -5  14   5        3.31        2.97      3.02 o 
  -4  14   5       14.63       17.95      2.72 o 
  -3  14   5       25.86       24.16      2.72 o 
  -2  14   5       35.12       29.18      3.63 o 
  -1  14   5       45.22       45.16      4.72 o 
   0  14   5        3.09        3.63      2.08 o 
   1  14   5       45.21       35.44      2.72 o 
   2  14   5       35.28       28.81      3.60 o 
   3  14   5       26.00       25.87      2.72 o 
   4  14   5       14.91       11.86      3.02 o 
   5  14   5        3.28        5.04      4.19 o 
   6  14   5        0.36        6.52      3.02 o 
   7  14   5        6.88       13.59      3.89 o 
  -6  15   5        1.81        4.45      3.02 o 
  -5  15   5        5.08        1.66      7.27 o 
  -4  15   5        3.17       -2.08      3.45 o 
  -3  15   5       31.35       29.21      4.40 o 
  -2  15   5       22.29       25.99      4.40 o 
  -1  15   5        9.92       11.53      3.15 o 
   0  15   5        2.50        2.77      3.26 o 
   1  15   5        9.78       17.64      4.40 o 
   2  15   5       21.97       29.75      3.60 o 
   3  15   5       31.50       38.63      3.30 o 
   4  15   5        3.22        9.00      3.60 o 
   5  15   5        5.03        0.69      3.60 o 
   6  15   5        1.82        3.46      3.60 o 
  -6  16   5        4.67        4.74      3.02 o 
  -5  16   5        3.00       -2.49      3.45 o 
  -4  16   5       26.57       34.18      9.34 o 
  -3  16   5        1.08        1.04      2.94 o 
  -2  16   5        7.00       10.70      4.15 o 
  -1  16   5       22.84       23.88      3.02 o 
   0  16   5        6.16        7.52      2.66 o 
   1  16   5       22.85       28.37      4.40 o 
   2  16   5        7.01        6.23      3.45 o 
   3  16   5        1.06       -2.34      2.66 o 
   4  16   5       26.59       26.77      3.60 o 
   5  16   5        3.04        7.61      3.60 o 
   6  16   5        4.68        6.79      3.89 o 
  -5  17   5        0.29        1.25      3.45 o 
  -4  17   5        0.56        2.91      3.45 o 
  -3  17   5       10.99       11.62      3.45 o 
  -2  17   5        5.33        8.30      2.94 o 
  -1  17   5        2.30        3.11      2.94 o 
   0  17   5       12.24       19.10      4.40 o 
   1  17   5        2.24        2.91      3.45 o 
   2  17   5        5.35       -0.83      3.45 o 
   3  17   5       11.00       10.68      3.02 o 
   4  17   5        0.55       -1.56      4.77 o 
   5  17   5        0.30        0.69      3.60 o 
  -5  18   5        0.36       -0.42      3.45 o 
  -4  18   5        0.90       -4.98      9.34 o 
  -3  18   5        2.33        7.89      3.45 o 
  -2  18   5        8.52       10.38      5.19 o 
  -1  18   5        2.59        3.11      3.11 o 
   0  18   5        0.80        4.98      3.45 o 
   1  18   5        2.61        1.25      4.15 o 
   2  18   5        8.52        5.26     13.49 o 
   3  18   5        2.34       -2.08      3.45 o 
   4  18   5        0.90        1.04      4.40 o 
   5  18   5        0.36        0.00      3.60 o 
  -4  19   5        0.62       -2.49      3.45 o 
  -3  19   5        0.87        3.74      7.27 o 
  -2  19   5        4.15        8.72      3.45 o 
  -1  19   5        2.42        2.08      4.15 o 
   0  19   5        3.54        8.30      8.30 o 
   1  19   5        2.41       10.38      4.40 o 
   2  19   5        4.14       -2.08      4.40 o 
   3  19   5        0.87       10.08      4.98 o 
   4  19   5        0.63       -2.08      4.40 o 
  -3  20   5        0.28       -0.42      7.27 o 
  -2  20   5        1.12        8.30      5.19 o 
  -1  20   5        3.48       16.61      6.23 o 
   0  20   5        0.85       -2.08      6.23 o 
   1  20   5        3.48        7.27      4.40 o 
   2  20   5        1.12        0.00      4.40 o 
   3  20   5        0.28        2.08      6.23 o 
  -1  21   5        0.94        4.15      6.23 o 
   0  21   5        0.35        2.08      6.23 o 
   1  21   5        0.94       -2.08      4.40 o 
   0   0   6       83.86       90.80      3.74 o 
   1   0   6       15.52       19.51      0.72 o 
   2   0   6        0.87        1.12      0.83 o 
   3   0   6     2210.00     2259.73     32.71 o 
   4   0   6       85.56      102.35      2.61 o 
   5   0   6        3.23        3.56      1.25 o 
   6   0   6       50.86       52.77      3.30 o 
   7   0   6        5.57        4.93      2.66 o 
   8   0   6       26.32       27.62      4.40 o 
   9   0   6       25.47       22.04      4.98 o 
  -9   1   6       25.06       12.45      6.23 o 
  -8   1   6       21.24       21.90      3.19 o 
  -7   1   6       54.85       50.56      3.89 o 
  -6   1   6       56.27       52.32      3.72 o 
  -5   1   6       43.20       47.45      2.49 o 
  -4   1   6       56.73       50.22      2.69 o 
  -3   1   6      280.04      290.86      4.76 o 
  -2   1   6      499.09      498.85      6.33 o 
  -1   1   6      253.65      203.86      3.17 o 
   0   1   6       84.14       84.71      1.43 o 
   1   1   6      261.38      210.24      2.56 o 
   2   1   6      487.05      491.31      5.17 o 
   3   1   6      292.68      306.39      3.72 o 
   4   1   6       58.36       48.45      1.33 o 
   5   1   6       41.04       44.53      1.59 o 
   6   1   6       56.58       53.22      3.30 o 
   7   1   6       53.86       52.63      3.39 o 
   8   1   6       20.93       18.79      4.40 o 
   9   1   6       25.16       21.35      4.98 o 
  -9   2   6       19.23       29.06      6.23 o 
  -8   2   6        2.28        0.00      2.94 o 
  -7   2   6        8.68        3.46      2.61 o 
  -6   2   6       22.20       24.46      3.30 o 
  -5   2   6       83.49       80.28      3.52 o 
  -4   2   6       77.55      109.17      2.72 o 
  -3   2   6      194.31      219.37      3.59 o 
  -2   2   6      362.81      413.25      8.05 o 
  -1   2   6     2167.63     2071.30     23.55 o 
   0   2   6      136.12      167.25      3.22 o 
   1   2   6     2125.90     2015.86     19.93 o 
   2   2   6      366.78      404.62      4.59 o 
   3   2   6      191.05      214.89      2.88 o 
   4   2   6       78.29      106.16      2.28 o 
   5   2   6       83.23       76.53      2.47 o 
   6   2   6       21.82       17.74      2.79 o 
   7   2   6        9.05        3.11      2.94 o 
   8   2   6        2.33       -0.42      3.45 o 
   9   2   6       19.31       15.78     12.45 o 
  -9   3   6       22.63       16.61      6.23 o 
  -8   3   6       11.46       17.95      4.15 o 
  -7   3   6       45.52       49.91      4.40 o 
  -6   3   6      197.51      209.89      6.82 o 
  -5   3   6        8.81        6.84      1.57 o 
  -4   3   6      184.24      173.37      3.57 o 
  -3   3   6       45.59       58.22      2.49 o 
  -2   3   6      680.24      649.17     12.74 o 
  -1   3   6      403.16      402.94      5.76 o 
   0   3   6        0.46        2.66      0.78 o 
   1   3   6      401.31      403.15      4.30 o 
   2   3   6      701.26      667.58      7.00 o 
   3   3   6       43.01       51.27      1.87 o 
   4   3   6      180.79      164.23      3.14 o 
   5   3   6        9.74       13.09      1.80 o 
   6   3   6      194.50      199.00      4.75 o 
   7   3   6       46.07       59.31      8.30 o 
   8   3   6       11.71       17.64      4.40 o 
   9   3   6       22.53       22.42      6.23 o 
  -9   4   6       16.55       26.29      6.23 o 
  -8   4   6       14.40       12.54      9.34 o 
  -7   4   6       18.93       23.04      3.45 o 
  -6   4   6       55.82       57.49      4.55 o 
  -5   4   6      116.87      115.99      3.95 o 
  -4   4   6        7.83        8.97      1.20 o 
  -3   4   6      147.60      184.31      4.19 o 
  -2   4   6      528.69      535.43      9.05 o 
  -1   4   6       73.13       60.53      2.14 o 
   0   4   6     1109.52     1035.90     10.83 o 
   1   4   6       70.48       56.75      1.35 o 
   2   4   6      541.42      546.72      5.57 o 
   3   4   6      149.92      191.80      2.78 o 
   4   4   6        8.12       10.86      1.11 o 
   5   4   6      117.79      115.01      3.28 o 
   6   4   6       55.80       63.90      3.24 o 
   7   4   6       18.73       21.35      4.40 o 
   8   4   6       14.45       14.53      4.40 o 
   9   4   6       16.48       12.45      8.30 o 
  -9   5   6       13.78       15.57      4.40 o 
  -8   5   6        9.98        9.96      3.45 o 
  -7   5   6        3.21        2.08      2.94 o 
  -6   5   6       18.47       12.87      2.40 o 
  -5   5   6       94.80       98.53      4.49 o 
  -4   5   6      147.40      146.51      3.64 o 
  -3   5   6      597.75      539.59      8.02 o 
  -2   5   6       68.20       75.20      2.79 o 
  -1   5   6      158.82      158.00      3.39 o 
   0   5   6       58.91      106.12      2.26 o 
   1   5   6      163.93      160.48      2.36 o 
   2   5   6       69.69       75.27      1.57 o 
   3   5   6      609.04      557.27      5.98 o 
   4   5   6      150.21      152.08      2.74 o 
   5   5   6       91.75       97.50      2.30 o 
   6   5   6       18.30       13.73      2.27 o 
   7   5   6        3.03        3.46      3.60 o 
   8   5   6        9.90        6.23      4.40 o 
   9   5   6       13.85       23.87      5.87 o 
  -9   6   6        9.73       12.04      3.45 o 
  -8   6   6        4.03        7.27      3.11 o 
  -7   6   6       18.19       16.61      3.45 o 
  -6   6   6       18.85       14.04      2.66 o 
  -5   6   6      137.57      134.03      4.49 o 
  -4   6   6       61.38       56.12      4.40 o 
  -3   6   6      143.62      130.79      3.71 o 
  -2   6   6       69.40       78.00      2.79 o 
  -1   6   6      220.77      239.97      4.19 o 
   0   6   6      647.76      626.84      7.95 o 
   1   6   6      221.61      240.37      3.09 o 
   2   6   6       66.64       70.77      1.62 o 
   3   6   6      148.29      129.05      2.79 o 
   4   6   6       61.77       58.08      1.96 o 
   5   6   6      137.29      125.89      3.37 o 
   6   6   6       18.73       18.83      2.30 o 
   7   6   6       18.44       14.75      3.60 o 
   8   6   6        4.11       -1.04      4.40 o 
   9   6   6        9.81       17.64      7.27 o 
  -9   7   6       11.29       10.38      4.40 o 
  -8   7   6       13.50       19.78      4.40 o 
  -7   7   6       31.56       28.42      6.23 o 
  -6   7   6       83.89       86.67      4.49 o 
  -5   7   6       21.21       28.55      3.02 o 
  -4   7   6       64.03       64.97      5.53 o 
  -3   7   6       81.00       87.67      5.09 o 
  -2   7   6      265.63      271.38      5.57 o 
  -1   7   6      255.68      257.29      4.03 o 
   0   7   6       20.75       28.16      1.38 o 
   1   7   6      256.22      266.98      3.40 o 
   2   7   6      274.40      276.31      3.55 o 
   3   7   6       81.19       84.24      2.75 o 
   4   7   6       65.65       69.44      2.27 o 
   5   7   6       21.14       27.51      2.86 o 
   6   7   6       83.93       91.56      5.39 o 
   7   7   6       31.68       38.92      4.79 o 
   8   7   6       13.71       14.53      3.89 o 
   9   7   6       11.23       13.49      5.87 o 
  -9   8   6        5.69        3.11      5.19 o 
  -8   8   6        2.79        7.89      3.45 o 
  -7   8   6       18.31       15.29      3.45 o 
  -6   8   6       35.68       43.71      3.19 o 
  -5   8   6       40.64       42.04      4.04 o 
  -4   8   6       26.12       27.72      1.94 o 
  -3   8   6      218.12      187.13      6.38 o 
  -2   8   6      102.92      100.15      2.24 o 
  -1   8   6       48.02       41.04      1.86 o 
   0   8   6       32.93       43.60      1.73 o 
   1   8   6       49.04       44.52      1.84 o 
   2   8   6      107.30      107.01      2.31 o 
   3   8   6      217.53      188.25      3.44 o 
   4   8   6       25.06       23.71      1.90 o 
   5   8   6       40.89       45.71      2.75 o 
   6   8   6       35.55       37.88      3.52 o 
   7   8   6       18.21       17.27      2.72 o 
   8   8   6        2.81        7.61      3.60 o 
   9   8   6        5.65       12.45      8.30 o 
  -8   9   6        7.87        7.47      3.45 o 
  -7   9   6       13.41       11.21      3.45 o 
  -6   9   6       46.79       41.93      5.19 o 
  -5   9   6       43.19       41.87      3.45 o 
  -4   9   6      150.07      168.60      4.75 o 
  -3   9   6      114.68      123.20      3.34 o 
  -2   9   6        9.04        7.27      1.47 o 
  -1   9   6       44.47       53.11      2.17 o 
   0   9   6        5.73        3.02      0.95 o 
   1   9   6       45.78       54.60      2.02 o 
   2   9   6        8.79        8.23      1.37 o 
   3   9   6      117.86      128.72      2.93 o 
   4   9   6      150.63      166.24      5.11 o 
   5   9   6       42.23       42.09      2.70 o 
   6   9   6       46.70       46.97      3.80 o 
   7   9   6       13.67       10.90      4.77 o 
   8   9   6        7.84       20.11      6.23 o 
  -8  10   6        1.13        2.08      3.45 o 
  -7  10   6        8.70        6.64      3.45 o 
  -6  10   6       21.12       12.45      3.45 o 
  -5  10   6       57.21       60.55      3.39 o 
  -4  10   6       34.41       38.05      3.02 o 
  -3  10   6      162.02      168.99      9.50 o 
  -2  10   6      188.49      180.03      5.50 o 
  -1  10   6       62.63       50.33      2.85 o 
   0  10   6       10.19        8.81      1.69 o 
   1  10   6       63.99       55.66      2.54 o 
   2  10   6      184.28      175.71      3.89 o 
   3  10   6      161.19      155.98      3.89 o 
   4  10   6       34.18       37.68      2.31 o 
   5  10   6       56.83       57.12      3.80 o 
   6  10   6       21.31       22.15      3.02 o 
   7  10   6        8.71        8.01      3.02 o 
   8  10   6        1.16        8.30      7.27 o 
  -8  11   6        2.95        2.91      3.45 o 
  -7  11   6        2.36        2.08      3.45 o 
  -6  11   6       27.28       18.97      3.45 o 
  -5  11   6       35.19       39.25      3.19 o 
  -4  11   6       11.55       16.03      4.54 o 
  -3  11   6       82.98       86.94      4.49 o 
  -2  11   6        6.64        6.97      3.74 o 
  -1  11   6       20.56       21.26      2.24 o 
   0  11   6        0.05        1.19      1.25 o 
   1  11   6       20.66       21.51      1.78 o 
   2  11   6        6.48        6.75      1.31 o 
   3  11   6       83.77       84.12      3.19 o 
   4  11   6       11.25        6.59      1.78 o 
   5  11   6       35.40       40.59      7.61 o 
   6  11   6       27.19       29.01      3.60 o 
   7  11   6        2.36        8.30      3.02 o 
   8  11   6        3.00        9.79      4.98 o 
  -8  12   6        0.12        1.66      3.45 o 
  -7  12   6        3.01       -4.15      6.23 o 
  -6  12   6        9.92       10.61      2.72 o 
  -5  12   6       38.86       43.88      2.98 o 
  -4  12   6        3.87        2.77      1.86 o 
  -3  12   6       87.00       94.68      4.49 o 
  -2  12   6       72.63       76.70      4.38 o 
  -1  12   6       55.04       65.54      3.52 o 
   0  12   6       67.81       52.33      3.16 o 
   1  12   6       53.39       62.85      3.07 o 
   2  12   6       73.58       74.42      2.66 o 
   3  12   6       86.04       87.94      3.19 o 
   4  12   6        3.75        1.48      1.97 o 
   5  12   6       38.90       50.64      4.27 o 
   6  12   6        9.82       11.21      4.70 o 
   7  12   6        3.05        2.37      3.49 o 
   8  12   6        0.12        2.40      3.19 o 
  -7  13   6        5.84       12.04      3.45 o 
  -6  13   6        2.53        1.45      2.58 o 
  -5  13   6        4.34        7.06      2.44 o 
  -4  13   6       62.62       80.49      7.27 o 
  -3  13   6        6.87        7.27      2.66 o 
  -2  13   6        4.71        4.84      2.40 o 
  -1  13   6        8.74       14.20      3.30 o 
   0  13   6        7.42        5.19      2.10 o 
   1  13   6        8.54       11.90      1.97 o 
   2  13   6        4.85        8.30      2.08 o 
   3  13   6        6.94       10.20      2.24 o 
   4  13   6       62.81       71.18      4.35 o 
   5  13   6        4.18        4.67      2.66 o 
   6  13   6        2.56        3.86      3.02 o 
   7  13   6        5.92        1.92      3.19 o 
  -7  14   6        0.04        4.15      3.02 o 
  -6  14   6        4.89        3.26      3.02 o 
  -5  14   6        4.64        1.19      3.15 o 
  -4  14   6        2.35        4.45      3.02 o 
  -3  14   6       37.26       34.60      2.84 o 
  -2  14   6       19.70       21.98      3.02 o 
  -1  14   6       20.33       15.46      3.27 o 
   0  14   6        3.08        8.50      2.10 o 
   1  14   6       20.64       18.92      2.26 o 
   2  14   6       19.16       14.47      4.42 o 
   3  14   6       37.38       27.93      3.27 o 
   4  14   6        2.30        2.34      2.66 o 
   5  14   6        4.63        4.15      4.89 o 
   6  14   6        4.93        2.67      3.08 o 
   7  14   6        0.04        3.46      3.60 o 
  -6  15   6        2.36       -0.59      3.02 o 
  -5  15   6        3.43        4.15      3.45 o 
  -4  15   6        2.72        1.78      3.02 o 
  -3  15   6       27.28       34.34      3.65 o 
  -2  15   6        4.58        1.56      2.66 o 
  -1  15   6       13.68       19.19      3.55 o 
   0  15   6        0.28        3.46      2.40 o 
   1  15   6       13.68       16.61      3.02 o 
   2  15   6        4.59        3.89      2.66 o 
   3  15   6       27.47       28.23      3.60 o 
   4  15   6        2.81        2.77      2.40 o 
   5  15   6        3.48        4.74      3.02 o 
   6  15   6        2.38        3.86      5.31 o 
  -6  16   6        1.19        5.63      3.56 o 
  -5  16   6        2.07       -1.66      3.45 o 
  -4  16   6        3.25        4.57      3.45 o 
  -3  16   6        0.79        0.42      3.45 o 
  -2  16   6        8.30        5.19      3.11 o 
  -1  16   6        2.10        5.19      5.19 o 
   0  16   6        0.03       -2.40      2.40 o 
   1  16   6        1.96        4.98      3.45 o 
   2  16   6        8.37        3.89      3.00 o 
   3  16   6        0.77        0.78      2.66 o 
   4  16   6        3.22        5.97      3.36 o 
   5  16   6        2.07        2.08      3.60 o 
   6  16   6        1.18        5.54      3.60 o 
  -5  17   6        0.23       -3.45      3.45 o 
  -4  17   6        6.56        4.98      3.45 o 
  -3  17   6        0.18        0.83      3.45 o 
  -2  17   6        9.22       18.79      4.40 o 
  -1  17   6        2.71        6.23      2.94 o 
   0  17   6        0.20        2.85      2.75 o 
   1  17   6        2.69        0.83      6.23 o 
   2  17   6        9.28       13.49      4.40 o 
   3  17   6        0.19        1.48      3.02 o 
   4  17   6        6.60       11.42      4.40 o 
   5  17   6        0.22       -3.02      3.02 o 
  -5  18   6        0.85       -2.08      9.34 o 
  -4  18   6        2.16        2.49      3.45 o 
  -3  18   6        6.73       -0.42      3.45 o 
  -2  18   6        1.90        5.81      3.45 o 
  -1  18   6        1.45        2.08      2.94 o 
   0  18   6        5.80        5.19      4.40 o 
   1  18   6        1.45        1.25      3.45 o 
   2  18   6        1.86        3.11      4.40 o 
   3  18   6        6.73        2.08      3.60 o 
   4  18   6        2.16        3.11      4.40 o 
   5  18   6        0.85        6.23      3.60 o 
  -4  19   6        0.89        1.66      8.30 o 
  -3  19   6        3.92       14.53      4.40 o 
  -2  19   6        3.51        5.40      4.15 o 
  -1  19   6        3.72        3.32      3.45 o 
   0  19   6        1.25       -4.15      4.15 o 
   1  19   6        3.72        6.23      6.23 o 
   2  19   6        3.50        3.11      4.40 o 
   3  19   6        3.94        7.71      4.98 o 
   4  19   6        0.89        3.11      5.19 o 
  -3  20   6        2.64        3.32      4.15 o 
  -2  20   6        1.79        7.06      4.15 o 
  -1  20   6        0.66       -4.15      6.23 o 
   0  20   6        0.43        4.15      6.23 o 
   1  20   6        0.65        5.19      4.40 o 
   2  20   6        1.79        3.11      4.40 o 
   3  20   6        2.64       10.38      6.23 o 
  -1  21   6        1.04        6.23      6.23 o 
   0  21   6        0.00       -4.15      4.15 o 
   1  21   6        1.04        6.23      4.40 o 
   1   0   7      144.57      123.33      1.84 o 
   2   0   7     1059.20     1067.59     11.83 o 
   3   0   7      128.48      118.77      2.75 o 
   4   0   7       26.11       22.43      1.91 o 
   5   0   7      188.56      208.59      6.13 o 
   6   0   7      161.54      128.35      5.59 o 
   7   0   7       21.56       16.28      2.66 o 
   8   0   7        6.51        6.23      3.91 o 
   9   0   7        1.22       -2.08      6.23 o 
  -9   1   7       36.23       35.29      8.30 o 
  -8   1   7       10.09       10.79      3.45 o 
  -7   1   7       49.22       51.96      3.89 o 
  -6   1   7       47.19       50.63      3.52 o 
  -5   1   7      304.64      312.83      6.07 o 
  -4   1   7      173.31      184.89      4.50 o 
  -3   1   7      792.65      802.42     10.26 o 
  -2   1   7      297.19      301.08      4.72 o 
  -1   1   7     1460.02     1443.39     15.29 o 
   0   1   7     1620.71     1560.88     15.84 o 
   1   1   7     1425.47     1405.14     13.56 o 
   2   1   7      308.86      316.41      3.65 o 
   3   1   7      781.64      794.78      7.76 o 
   4   1   7      179.63      188.22      4.19 o 
   5   1   7      300.32      298.34      6.17 o 
   6   1   7       48.10       54.31      4.74 o 
   7   1   7       50.01       53.28      3.19 o 
   8   1   7       10.09        6.23     10.38 o 
   9   1   7       36.29       51.68     10.38 o 
  -9   2   7       25.60       35.29      8.30 o 
  -8   2   7        3.39        4.15      2.94 o 
  -7   2   7       62.55       47.74      4.40 o 
  -6   2   7      182.63      162.09      6.29 o 
  -5   2   7      100.38      107.86      5.72 o 
  -4   2   7      115.52      104.86      2.84 o 
  -3   2   7       25.40       28.77      1.44 o 
  -2   2   7       89.37       82.99      2.18 o 
  -1   2   7      706.09      757.67      9.37 o 
   0   2   7      107.46      114.47      1.84 o 
   1   2   7      705.64      741.72      6.45 o 
   2   2   7       81.87       71.72      1.76 o 
   3   2   7       26.39       31.68      1.20 o 
   4   2   7      113.03      105.72      2.61 o 
   5   2   7      104.57      115.82      3.19 o 
   6   2   7      182.05      160.82      4.53 o 
   7   2   7       62.21       53.92      5.39 o 
   8   2   7        3.32       -2.08      5.19 o 
   9   2   7       25.54       44.88      6.48 o 
  -9   3   7       34.25       47.71      7.27 o 
  -8   3   7        5.35        4.15      2.94 o 
  -7   3   7       20.24       19.61      4.15 o 
  -6   3   7       18.57       21.02      2.66 o 
  -5   3   7      209.92      220.68      7.79 o 
  -4   3   7      119.38      114.61      2.45 o 
  -3   3   7      146.00      165.77      4.18 o 
  -2   3   7     1572.36     1677.89     26.37 o 
  -1   3   7      154.35      145.27      2.77 o 
   0   3   7     1930.35     1855.54     17.33 o 
   1   3   7      152.94      146.50      1.84 o 
   2   3   7     1573.29     1662.73     14.22 o 
   3   3   7      153.60      176.41      3.19 o 
   4   3   7      117.58      109.69      2.58 o 
   5   3   7      214.85      224.35      4.60 o 
   6   3   7       18.41       18.58      1.99 o 
   7   3   7       19.80       19.10      4.40 o 
   8   3   7        5.28        5.19      4.40 o 
   9   3   7       34.19       50.94     14.53 o 
  -9   4   7        5.94       12.27      3.45 o 
  -8   4   7        4.01        7.27      3.11 o 
  -7   4   7        8.05        8.30      2.94 o 
  -6   4   7       93.09       84.42      5.22 o 
  -5   4   7       57.46       62.31      3.92 o 
  -4   4   7       57.20       59.01      2.14 o 
  -3   4   7      375.94      382.28      6.83 o 
  -2   4   7     1127.98     1193.03     23.13 o 
  -1   4   7       17.75       14.65      1.07 o 
   0   4   7      153.16      171.30      2.69 o 
   1   4   7       18.89       15.73      0.93 o 
   2   4   7     1129.54     1229.92     10.72 o 
   3   4   7      366.88      362.89      4.70 o 
   4   4   7       56.99       56.67      2.02 o 
   5   4   7       56.28       55.96      2.39 o 
   6   4   7       92.17       83.84      2.90 o 
   7   4   7        7.92       11.07      3.60 o 
   8   4   7        3.97        3.11      4.40 o 
   9   4   7        6.00        4.15      4.40 o 
  -9   5   7       16.79       14.53      4.40 o 
  -8   5   7        3.56        4.15      5.19 o 
  -7   5   7       89.50      103.72      7.27 o 
  -6   5   7       84.21       93.41      4.49 o 
  -5   5   7       79.02       81.19      4.46 o 
  -4   5   7      178.31      154.49      7.27 o 
  -3   5   7      432.60      426.12      6.41 o 
  -2   5   7       56.72       51.79      3.33 o 
  -1   5   7     1203.53     1199.48     14.30 o 
   0   5   7       92.45       77.39      1.82 o 
   1   5   7     1195.49     1207.81     10.60 o 
   2   5   7       54.48       53.63      1.41 o 
   3   5   7      429.51      427.15      5.03 o 
   4   5   7      183.38      166.37      3.49 o 
   5   5   7       78.36       73.36      2.56 o 
   6   5   7       85.75       94.43      4.01 o 
   7   5   7       89.64       92.58      9.49 o 
   8   5   7        3.59        1.04      4.40 o 
   9   5   7       16.80       15.57      5.87 o 
  -9   6   7        6.26       10.38      4.40 o 
  -8   6   7       13.30        9.96      7.27 o 
  -7   6   7       39.68       45.18      4.98 o 
  -6   6   7       30.79       30.18      4.18 o 
  -5   6   7        2.96        3.11      1.69 o 
  -4   6   7       52.37       50.57      9.34 o 
  -3   6   7       15.73       11.69      1.69 o 
  -2   6   7       81.89       94.03      3.59 o 
  -1   6   7      595.71      603.23      7.83 o 
   0   6   7        4.14        7.40      1.56 o 
   1   6   7      590.49      592.76      6.21 o 
   2   6   7       77.37       87.22      1.88 o 
   3   6   7       13.90        9.77      1.01 o 
   4   6   7       50.49       47.42      1.83 o 
   5   6   7        2.80        2.36      1.06 o 
   6   6   7       30.28       28.34      3.60 o 
   7   6   7       39.02       39.51      4.79 o 
   8   6   7       13.21       13.84      3.60 o 
   9   6   7        6.19       12.45      6.23 o 
  -9   7   7       13.47       19.57      6.23 o 
  -8   7   7        4.98        6.64      3.45 o 
  -7   7   7        4.96        4.15      2.94 o 
  -6   7   7       14.56        8.30      2.66 o 
  -5   7   7      145.67      149.77      5.31 o 
  -4   7   7       66.11       69.07      6.23 o 
  -3   7   7      147.93      136.98      4.35 o 
  -2   7   7      787.85      760.02     11.67 o 
  -1   7   7      191.17      186.56      3.48 o 
   0   7   7      659.72      695.57      7.75 o 
   1   7   7      189.27      192.40      2.48 o 
   2   7   7      786.38      753.08      7.34 o 
   3   7   7      150.38      140.10      2.74 o 
   4   7   7       65.26       62.28      2.21 o 
   5   7   7      148.70      145.62      4.38 o 
   6   7   7       14.36       11.99      1.80 o 
   7   7   7        5.17       -2.37      3.02 o 
   8   7   7        4.87        0.00      5.87 o 
   9   7   7       13.47       14.53      5.87 o 
  -8   8   7        1.07        8.30      3.45 o 
  -7   8   7        8.34       18.09      3.45 o 
  -6   8   7       32.46       31.14      3.45 o 
  -5   8   7       99.49       96.35      3.71 o 
  -4   8   7       15.08       16.87      2.94 o 
  -3   8   7      210.12      178.63      5.99 o 
  -2   8   7      148.10      131.61      2.66 o 
  -1   8   7       40.54       41.52      1.65 o 
   0   8   7       87.21       91.30      2.33 o 
   1   8   7       38.56       41.94      1.36 o 
   2   8   7      149.61      130.65      2.74 o 
   3   8   7      205.37      175.16      3.73 o 
   4   8   7       14.17       13.00      1.37 o 
   5   8   7       97.88       95.69      3.18 o 
   6   8   7       32.16       35.29      3.14 o 
   7   8   7        8.25       14.53      3.60 o 
   8   8   7        1.08        2.08      3.60 o 
  -8   9   7        0.38        2.08      5.19 o 
  -7   9   7       38.21       44.94      4.98 o 
  -6   9   7       29.96       28.95      7.27 o 
  -5   9   7       60.81       62.27      8.30 o 
  -4   9   7       36.16       37.83      4.40 o 
  -3   9   7      108.38      116.05      3.50 o 
  -2   9   7        6.68        6.44      1.31 o 
  -1   9   7      537.69      494.33      7.58 o 
   0   9   7        1.41        1.38      1.07 o 
   1   9   7      543.63      485.31      6.32 o 
   2   9   7        7.04       11.00      1.52 o 
   3   9   7      108.36      110.32      3.29 o 
   4   9   7       37.61       35.33      2.07 o 
   5   9   7       61.06       59.11      3.45 o 
   6   9   7       30.57       33.67      3.14 o 
   7   9   7       38.03       35.71      3.14 o 
   8   9   7        0.38        2.08      4.40 o 
  -8  10   7       13.23       16.61      4.40 o 
  -7  10   7        4.21        7.06      6.23 o 
  -6  10   7        1.25        0.00      3.11 o 
  -5  10   7        5.98        4.53      4.98 o 
  -4  10   7       57.31       56.76      3.02 o 
  -3  10   7       71.52       74.07      3.39 o 
  -2  10   7      125.82      121.64      4.49 o 
  -1  10   7      114.22      116.56      3.57 o 
   0  10   7       28.28       29.59      1.78 o 
   1  10   7      113.78      117.85      2.84 o 
   2  10   7      123.21      113.26      2.84 o 
   3  10   7       72.60       67.15      2.67 o 
   4  10   7       55.89       52.41      2.86 o 
   5  10   7        6.20        6.23      2.66 o 
   6  10   7        1.21        1.56      2.66 o 
   7  10   7        4.21        4.45      3.02 o 
   8  10   7       13.20       25.60      6.23 o 
  -8  11   7        3.19       -0.83      6.23 o 
  -7  11   7        9.78       12.87      3.45 o 
  -6  11   7       16.56       15.29      3.45 o 
  -5  11   7        8.20        6.87      1.81 o 
  -4  11   7        7.75        9.13      2.08 o 
  -3  11   7       15.32       17.93      1.88 o 
  -2  11   7      149.89      144.62      5.50 o 
  -1  11   7       47.55       47.70      3.11 o 
   0  11   7      342.67      316.04      7.42 o 
   1  11   7       47.88       45.92      2.17 o 
   2  11   7      151.65      143.56      3.87 o 
   3  11   7       14.78       15.06      1.78 o 
   4  11   7        7.97        6.23      1.88 o 
   5  11   7        8.45        3.89      2.66 o 
   6  11   7       16.56       17.72      3.69 o 
   7  11   7        9.83       11.86      3.02 o 
   8  11   7        3.15        2.08      6.23 o 
  -7  12   7        2.24        2.08      3.45 o 
  -6  12   7        3.01        2.59      1.97 o 
  -5  12   7        1.35        5.10      1.78 o 
  -4  12   7       14.40        8.72      1.97 o 
  -3  12   7       35.57       28.07      3.02 o 
  -2  12   7       64.08       64.28      6.34 o 
  -1  12   7        5.55        4.15      2.08 o 
   0  12   7      122.69      126.69      4.01 o 
   1  12   7        5.68        6.95      1.43 o 
   2  12   7       64.56       67.90      2.66 o 
   3  12   7       34.73       22.31      2.14 o 
   4  12   7       14.29       10.73      2.27 o 
   5  12   7        1.40        3.63      2.66 o 
   6  12   7        3.07        5.04      4.19 o 
   7  12   7        2.24       -0.59      3.02 o 
  -7  13   7        7.57        4.98      4.15 o 
  -6  13   7        5.89        9.35      6.00 o 
  -5  13   7       23.79       29.03      4.15 o 
  -4  13   7        0.14       -0.52      3.11 o 
  -3  13   7        4.48        4.93      2.66 o 
  -2  13   7       49.98       46.57      3.89 o 
  -1  13   7      159.62      157.14      7.00 o 
   0  13   7        0.01        3.63      2.70 o 
   1  13   7      160.91      160.11      3.89 o 
   2  13   7       49.98       49.27      2.49 o 
   3  13   7        4.43        3.74      1.86 o 
   4  13   7        0.12        0.30      1.97 o 
   5  13   7       23.95       27.15      3.95 o 
   6  13   7        5.94        3.56      3.02 o 
   7  13   7        7.54        9.10      4.70 o 
  -7  14   7        0.46        2.97      3.02 o 
  -6  14   7        0.29        0.42      2.44 o 
  -5  14   7        2.70        2.97      3.15 o 
  -4  14   7        6.14        9.96      3.45 o 
  -3  14   7       13.26       13.27      5.57 o 
  -2  14   7        7.31        5.54      2.40 o 
  -1  14   7       22.10       22.36      3.02 o 
   0  14   7       72.78       68.53      3.80 o 
   1  14   7       22.25       23.04      2.27 o 
   2  14   7        7.10        5.54      3.26 o 
   3  14   7       13.34       15.71      3.15 o 
   4  14   7        5.95        6.44      2.46 o 
   5  14   7        2.68        6.23      3.02 o 
   6  14   7        0.30        2.67      3.02 o 
   7  14   7        0.47        2.71      4.55 o 
  -6  15   7        6.42        7.41      4.19 o 
  -5  15   7        0.34        0.30      3.49 o 
  -4  15   7        3.16        8.90      3.02 o 
  -3  15   7       10.37       12.80      4.97 o 
  -2  15   7        7.51       11.21      3.45 o 
  -1  15   7       10.04        2.08      2.94 o 
   0  15   7       93.78      106.26      4.58 o 
   1  15   7       10.16        5.79      2.87 o 
   2  15   7        7.65        0.69      2.40 o 
   3  15   7       10.27        9.34      2.66 o 
   4  15   7        3.15        0.69      2.40 o 
   5  15   7        0.35        2.08      3.02 o 
   6  15   7        6.46       10.38      3.89 o 
  -6  16   7        0.82        1.66      3.45 o 
  -5  16   7        1.08        3.32      3.45 o 
  -4  16   7        1.34       -0.89      3.02 o 
  -3  16   7       19.80       26.55      3.60 o 
  -2  16   7       17.06       17.73      3.02 o 
  -1  16   7        6.02        7.52      2.75 o 
   0  16   7       13.04       13.05      3.02 o 
   1  16   7        6.07        3.46      2.61 o 
   2  16   7       17.15       13.15      3.60 o 
   3  16   7       19.60       15.91      3.60 o 
   4  16   7        1.32        4.67      2.66 o 
   5  16   7        1.07        4.84      4.57 o 
   6  16   7        0.83        4.15      3.60 o 
  -5  17   7        6.66        8.30      3.45 o 
  -4  17   7        2.30        3.32      4.15 o 
  -3  17   7        1.46        0.83      3.45 o 
  -2  17   7        7.92       -1.04      2.94 o 
  -1  17   7       27.72       27.15      4.40 o 
   0  17   7        0.02        5.19      3.11 o 
   1  17   7       27.87       19.10      4.40 o 
   2  17   7        7.94        2.97      3.02 o 
   3  17   7        1.48       -3.06      3.06 o 
   4  17   7        2.30        3.11      4.40 o 
   5  17   7        6.69        4.84      4.24 o 
  -4  18   7        1.31       -1.66      3.45 o 
  -3  18   7       10.39       18.68      4.40 o 
  -2  18   7        2.46        3.11      2.94 o 
  -1  18   7        8.41        9.55      3.45 o 
   0  18   7        9.84       14.21      7.27 o 
   1  18   7        8.42        2.08      5.19 o 
   2  18   7        2.45       -3.32      3.45 o 
   3  18   7       10.38       10.38      3.60 o 
   4  18   7        1.29        3.11      4.40 o 
  -4  19   7        0.05        6.23      4.15 o 
  -3  19   7        1.94        7.47      4.15 o 
  -2  19   7        1.97        5.19      4.40 o 
  -1  19   7        4.38       12.27      3.45 o 
   0  19   7       15.03       24.91      6.23 o 
   1  19   7        4.40        5.19      4.40 o 
   2  19   7        1.99        5.19      7.27 o 
   3  19   7        1.94        1.38      3.60 o 
   4  19   7        0.05        0.00      4.40 o 
  -2  20   7        5.34        1.66      3.45 o 
  -1  20   7        2.98        6.23      6.23 o 
   0  20   7        2.21        2.08      6.23 o 
   1  20   7        2.99       14.53      8.30 o 
   2  20   7        5.33        5.19      4.40 o 
   0   0   8      886.41      789.39     10.50 o 
   1   0   8      815.27      887.89      8.71 o 
   2   0   8      644.74      734.91      8.80 o 
   3   0   8      303.09      336.12      5.12 o 
   4   0   8        5.08        9.47      1.70 o 
   5   0   8      281.28      274.55      5.89 o 
   6   0   8        5.15        3.63      2.08 o 
   7   0   8       14.52       20.86      3.94 o 
   8   0   8       26.12       34.68      3.45 o 
   9   0   8       34.25       39.44      8.30 o 
  -9   1   8       24.37       31.14      6.23 o 
  -8   1   8        2.51        4.15      4.15 o 
  -7   1   8       67.06       60.20      4.40 o 
  -6   1   8      359.36      353.56      7.91 o 
  -5   1   8      263.38      266.65      6.30 o 
  -4   1   8       65.99       70.71      2.49 o 
  -3   1   8      286.62      290.60      6.19 o 
  -2   1   8      250.82      280.58      4.03 o 
  -1   1   8       44.36       46.31      1.69 o 
   0   1   8     1189.68     1275.54     12.12 o 
   1   1   8       43.50       45.17      1.38 o 
   2   1   8      261.72      289.43      3.50 o 
   3   1   8      295.43      301.75      4.03 o 
   4   1   8       63.59       62.44      2.79 o 
   5   1   8      266.08      283.13      6.98 o 
   6   1   8      359.14      347.85      7.01 o 
   7   1   8       66.78       67.41      4.49 o 
   8   1   8        2.61        1.25      3.13 o 
   9   1   8       24.24       35.29      8.30 o 
  -9   2   8        8.30       10.38      3.45 o 
  -8   2   8       16.85       11.42      2.94 o 
  -7   2   8       19.77       24.91      5.19 o 
  -6   2   8      115.70      128.42      5.11 o 
  -5   2   8       49.57       46.17      3.27 o 
  -4   2   8      291.82      280.65      5.12 o 
  -3   2   8       90.03       96.30      2.63 o 
  -2   2   8      245.51      272.19      4.03 o 
  -1   2   8      746.33      737.50      9.37 o 
   0   2   8       50.30       51.33      1.38 o 
   1   2   8      733.85      726.50      6.40 o 
   2   2   8      237.27      252.86      3.39 o 
   3   2   8       87.03       94.68      2.30 o 
   4   2   8      292.16      276.14      3.88 o 
   5   2   8       48.79       46.82      2.02 o 
   6   2   8      116.92      120.74      4.30 o 
   7   2   8       19.97       23.57      3.02 o 
   8   2   8       16.85       16.83      4.40 o 
   9   2   8        8.31        6.23      6.23 o 
  -9   3   8       19.12       18.39      4.15 o 
  -8   3   8        6.38        3.11      5.19 o 
  -7   3   8       45.68       46.91      4.40 o 
  -6   3   8      207.21      201.84      6.55 o 
  -5   3   8      166.32      176.57      5.75 o 
  -4   3   8       36.02       44.42      2.29 o 
  -3   3   8        8.97        7.35      1.13 o 
  -2   3   8       33.14       28.18      3.00 o 
  -1   3   8     1229.77     1193.10     14.43 o 
   0   3   8       93.78      113.89      1.92 o 
   1   3   8     1271.89     1218.40     10.08 o 
   2   3   8       30.60       24.54      1.16 o 
   3   3   8        7.52        5.59      0.91 o 
   4   3   8       37.86       46.77      1.92 o 
   5   3   8      164.77      174.73      4.08 o 
   6   3   8      207.65      206.29      4.37 o 
   7   3   8       45.91       45.01      2.98 o 
   8   3   8        6.31        8.30      4.40 o 
   9   3   8       19.22       26.99      5.87 o 
  -9   4   8       19.47       27.62      4.40 o 
  -8   4   8       16.22       21.85      4.40 o 
  -7   4   8        2.32       -2.08      2.94 o 
  -6   4   8       18.16       28.77      3.02 o 
  -5   4   8      121.98      113.63      4.49 o 
  -4   4   8       66.26       67.26      2.32 o 
  -3   4   8      164.36      166.77      4.19 o 
  -2   4   8      771.71      785.22     12.87 o 
  -1   4   8      667.54      700.73      8.93 o 
   0   4   8      158.30      190.42      3.91 o 
   1   4   8      659.33      698.94      6.24 o 
   2   4   8      759.63      768.33      6.95 o 
   3   4   8      169.03      166.05      2.50 o 
   4   4   8       68.05       70.21      3.21 o 
   5   4   8      121.63      117.87      3.28 o 
   6   4   8       18.08       31.14      2.14 o 
   7   4   8        2.07        4.15      3.60 o 
   8   4   8       16.21       15.57      4.40 o 
   9   4   8       19.46       18.68      5.87 o 
  -9   5   8       16.95       16.61      4.40 o 
  -8   5   8        1.06        0.00      2.94 o 
  -7   5   8       64.59       64.35      4.98 o 
  -6   5   8      104.41      112.60      4.63 o 
  -5   5   8       30.54       27.50      3.02 o 
  -4   5   8       28.94       27.15      2.94 o 
  -3   5   8        9.15        9.76      1.38 o 
  -2   5   8       53.71       43.73      2.50 o 
  -1   5   8      394.66      388.52      5.39 o 
   0   5   8      123.96      164.97      3.33 o 
   1   5   8      402.00      392.38      4.24 o 
   2   5   8       59.83       50.18      1.41 o 
   3   5   8        9.93       11.76      1.07 o 
   4   5   8       29.01       26.54      1.53 o 
   5   5   8       31.20       32.24      2.31 o 
   6   5   8      104.43      106.68      4.26 o 
   7   5   8       64.67       57.45      4.79 o 
   8   5   8        1.02        4.15      3.91 o 
   9   5   8       16.91       22.00      5.87 o 
  -9   6   8        6.18       15.84      5.19 o 
  -8   6   8        3.54        6.23      2.94 o 
  -7   6   8       12.68       18.09      3.45 o 
  -6   6   8       21.01       16.73      3.02 o 
  -5   6   8       11.23        9.21      2.72 o 
  -4   6   8      114.79      129.98      6.48 o 
  -3   6   8       99.97       96.53      3.02 o 
  -2   6   8       84.02       82.39      4.29 o 
  -1   6   8      891.20      852.30     11.47 o 
   0   6   8      108.57      107.96      2.55 o 
   1   6   8      880.49      853.40      7.74 o 
   2   6   8       80.33       76.24      1.76 o 
   3   6   8       97.47       93.15      2.49 o 
   4   6   8      113.24      119.41      2.74 o 
   5   6   8       10.52       10.76      1.60 o 
   6   6   8       21.17       19.42      3.60 o 
   7   6   8       12.70       17.04      3.60 o 
   8   6   8        3.51        5.54      4.24 o 
   9   6   8        6.18        9.34      5.87 o 
  -9   7   8        9.81       11.42      5.19 o 
  -8   7   8        2.47        3.74      3.45 o 
  -7   7   8       17.44       21.00      3.45 o 
  -6   7   8       49.04       51.73      3.39 o 
  -5   7   8       21.84       20.35      2.54 o 
  -4   7   8       68.79       64.35      6.23 o 
  -3   7   8       11.81       13.56      1.97 o 
  -2   7   8      105.46      105.51      3.71 o 
  -1   7   8       34.22       36.96      1.88 o 
   0   7   8       15.56       15.13      1.11 o 
   1   7   8       37.27       36.86      1.44 o 
   2   7   8      107.25      102.28      2.41 o 
   3   7   8       13.29       13.47      1.47 o 
   4   7   8       70.38       68.26      2.27 o 
   5   7   8       21.60       20.65      2.04 o 
   6   7   8       49.40       52.12      4.79 o 
   7   7   8       17.38       11.76      3.60 o 
   8   7   8        2.49        4.84      4.24 o 
   9   7   8        9.76       11.42      9.34 o 
  -8   8   8       10.03       13.29      3.45 o 
  -7   8   8        7.91        9.74      5.19 o 
  -6   8   8       59.43       71.34      4.98 o 
  -5   8   8       57.92       47.74      6.23 o 
  -4   8   8       35.78       37.36      6.23 o 
  -3   8   8       38.11       38.43      4.40 o 
  -2   8   8      299.56      284.92      6.69 o 
  -1   8   8      106.01       81.43      3.24 o 
   0   8   8       76.81       78.92      2.33 o 
   1   8   8      104.08       86.38      1.89 o 
   2   8   8      296.18      282.08      4.36 o 
   3   8   8       39.16       36.92      1.82 o 
   4   8   8       35.30       32.96      1.92 o 
   5   8   8       58.39       53.55      3.65 o 
   6   8   8       58.66       66.19      3.95 o 
   7   8   8        7.76        8.30      3.91 o 
   8   8   8       10.01       16.61      4.79 o 
  -8   9   8        4.28        5.40      4.15 o 
  -7   9   8        9.91        7.47      3.45 o 
  -6   9   8       14.01       11.66      3.11 o 
  -5   9   8        8.93        8.94      3.11 o 
  -4   9   8        7.53        6.23      4.15 o 
  -3   9   8       59.48       55.19      4.40 o 
  -2   9   8      128.37      130.97      3.44 o 
  -1   9   8      143.53      152.10      4.18 o 
   0   9   8      165.43      148.40      6.50 o 
   1   9   8      143.10      148.03      3.16 o 
   2   9   8      132.90      134.95      2.86 o 
   3   9   8       60.35       65.33      2.49 o 
   4   9   8        7.93        9.98      2.02 o 
   5   9   8        8.91        7.68      2.44 o 
   6   9   8       13.94       15.48      3.00 o 
   7   9   8       10.00        9.81      3.89 o 
   8   9   8        4.23       16.61      5.87 o 
  -8  10   8        1.21        3.74      3.45 o 
  -7  10   8       10.31       11.21      6.23 o 
  -6  10   8        3.05        3.46      1.86 o 
  -5  10   8       17.80       20.38      2.08 o 
  -4  10   8       23.78       16.61      6.23 o 
  -3  10   8      112.55      109.16      4.49 o 
  -2  10   8       29.53       34.03      3.02 o 
  -1  10   8      254.74      245.07      5.34 o 
   0  10   8        0.22       -0.26      1.86 o 
   1  10   8      251.65      247.54      4.44 o 
   2  10   8       29.35       31.52      2.14 o 
   3  10   8      111.36      107.39      3.05 o 
   4  10   8       23.96       22.70      2.14 o 
   5  10   8       17.22       15.64      3.02 o 
   6  10   8        3.20        4.45      3.02 o 
   7  10   8       10.25       18.39      4.47 o 
   8  10   8        1.25       -0.30      9.34 o 
  -8  11   8        0.01        0.00      3.45 o 
  -7  11   8        4.77        3.74      3.45 o 
  -6  11   8        6.97        6.23      4.15 o 
  -5  11   8        0.01        2.45      3.02 o 
  -4  11   8        6.62        7.17      2.08 o 
  -3  11   8       93.03       99.51      4.92 o 
  -2  11   8       13.47       10.38      2.40 o 
  -1  11   8       32.76       34.87      2.72 o 
   0  11   8      128.94      129.80      4.05 o 
   1  11   8       34.17       32.32      2.02 o 
   2  11   8       13.35       19.96      2.32 o 
   3  11   8       94.91       98.22      3.05 o 
   4  11   8        6.67        8.30      2.11 o 
   5  11   8        0.00        2.59      2.66 o 
   6  11   8        6.97        8.60      3.02 o 
   7  11   8        4.76        8.30      3.42 o 
   8  11   8        0.01        0.30      5.19 o 
  -7  12   8       13.83       14.95      3.45 o 
  -6  12   8       10.57       10.79      3.45 o 
  -5  12   8       10.53        3.46      1.86 o 
  -4  12   8       20.28       19.37      3.45 o 
  -3  12   8       11.76       10.99      4.75 o 
  -2  12   8       70.66       68.17      4.27 o 
  -1  12   8       80.36       72.69      4.27 o 
   0  12   8      114.12      127.26      4.92 o 
   1  12   8       79.94       75.41      2.79 o 
   2  12   8       69.81       67.02      3.02 o 
   3  12   8       11.93        6.71      1.38 o 
   4  12   8       20.07       16.70      2.79 o 
   5  12   8       10.59       10.38      3.42 o 
   6  12   8       10.38       12.97      3.02 o 
   7  12   8       13.83       19.28      3.39 o 
  -7  13   8        1.70        4.57      3.45 o 
  -6  13   8        1.91        1.28      2.70 o 
  -5  13   8        7.38        6.75      5.19 o 
  -4  13   8        2.41        2.59      1.97 o 
  -3  13   8        2.78        1.56      1.69 o 
  -2  13   8       26.32       27.60      3.77 o 
  -1  13   8       13.83       13.22      2.40 o 
   0  13   8        0.44       -0.42      1.91 o 
   1  13   8       13.53        9.98      1.55 o 
   2  13   8       27.14       24.33      2.72 o 
   3  13   8        2.80        0.83      1.86 o 
   4  13   8        2.42        3.53      2.44 o 
   5  13   8        7.31        4.41      2.66 o 
   6  13   8        1.91        3.26      3.02 o 
   7  13   8        1.70        1.60      3.31 o 
  -7  14   8        1.70        1.66      3.45 o 
  -6  14   8        1.42        0.48      4.03 o 
  -5  14   8        7.64        5.81      3.45 o 
  -4  14   8        5.80        5.40      3.45 o 
  -3  14   8       19.91       22.83      3.02 o 
  -2  14   8       36.99       29.16      3.02 o 
  -1  14   8       26.33       29.16      3.60 o 
   0  14   8       18.67       17.64      2.44 o 
   1  14   8       26.00       28.37      3.11 o 
   2  14   8       36.93       40.20      3.22 o 
   3  14   8       19.78       18.83      3.95 o 
   4  14   8        5.80       -0.57      3.00 o 
   5  14   8        7.48        9.49      3.15 o 
   6  14   8        1.43        2.37      3.02 o 
   7  14   8        1.67        3.67      3.19 o 
  -6  15   8        0.33        1.60      3.31 o 
  -5  15   8        3.39        5.04      3.02 o 
  -4  15   8        4.89       10.10      3.02 o 
  -3  15   8        7.64       14.12      3.45 o 
  -2  15   8       16.59       23.02      4.40 o 
  -1  15   8        1.79        3.11      3.11 o 
   0  15   8        4.68        3.11      3.11 o 
   1  15   8        1.91        5.10      2.24 o 
   2  15   8       16.48       21.76      3.60 o 
   3  15   8        7.77        4.41      2.66 o 
   4  15   8        4.93        9.34      2.69 o 
   5  15   8        3.37       -2.08      3.02 o 
   6  15   8        0.33        1.19      3.02 o 
  -6  16   8        2.31       -2.08      3.45 o 
  -5  16   8        3.38        1.19      5.66 o 
  -4  16   8        8.75       12.90      3.19 o 
  -3  16   8        4.35        5.63      3.02 o 
  -2  16   8        5.30       10.97      3.02 o 
  -1  16   8       23.99       23.79      6.63 o 
   0  16   8        5.01        6.23      3.42 o 
   1  16   8       23.88       24.95      3.02 o 
   2  16   8        5.23       -0.59      3.02 o 
   3  16   8        4.35        3.56      3.02 o 
   4  16   8        8.67        3.74      3.45 o 
   5  16   8        3.38        1.38      3.60 o 
   6  16   8        2.28        8.30      3.89 o 
  -5  17   8        1.29        2.49      3.45 o 
  -4  17   8        0.77       -0.89      3.02 o 
  -3  17   8        0.87       -2.66      2.66 o 
  -2  17   8       12.93       15.22      3.60 o 
  -1  17   8        2.69       -2.94      2.94 o 
   0  17   8        1.84        5.19      3.11 o 
   1  17   8        2.63        3.74      3.45 o 
   2  17   8       13.01       10.38      3.60 o 
   3  17   8        0.85        3.86      3.49 o 
   4  17   8        0.78       -4.15      4.15 o 
   5  17   8        1.29        0.00      4.40 o 
  -4  18   8        1.40       -4.15      5.19 o 
  -3  18   8        2.00        9.96      3.45 o 
  -2  18   8        6.10       10.38      4.40 o 
  -1  18   8        2.29        2.49      3.45 o 
   0  18   8        1.93        1.04      9.34 o 
   1  18   8        2.27        8.30      6.23 o 
   2  18   8        6.07        7.61      3.60 o 
   3  18   8        1.99        4.84      4.57 o 
   4  18   8        1.40        3.11      5.19 o 
  -3  19   8        2.68        6.64      3.45 o 
  -2  19   8        0.97       -2.94      2.94 o 
  -1  19   8        0.33        5.40      6.23 o 
   0  19   8        0.96       -2.08      6.23 o 
   1  19   8        0.34        4.15      6.23 o 
   2  19   8        0.96        8.30      8.30 o 
   3  19   8        2.69       -1.38      4.24 o 
  -2  20   8        0.17        3.11      4.40 o 
  -1  20   8        3.29        5.81      7.27 o 
   0  20   8        0.25       -4.15      6.23 o 
   1  20   8        3.27        6.23      6.23 o 
   2  20   8        0.17       -4.15      4.40 o 
   1   0   9     5389.95     5658.56     50.74 o 
   2   0   9       20.11       20.07      1.47 o 
   3   0   9      236.18      257.35      4.21 o 
   4   0   9       14.22       15.34      1.78 o 
   5   0   9      349.72      306.94      5.87 o 
   6   0   9        2.17        4.89      1.97 o 
   7   0   9        0.10        5.19      2.94 o 
   8   0   9        0.36        1.04      2.94 o 
   9   0   9       38.61       49.82      8.30 o 
  -9   1   9        7.61        6.23      6.23 o 
  -8   1   9        8.79        3.11      3.11 o 
  -7   1   9       48.15       50.00     10.38 o 
  -6   1   9       88.73       82.50      4.77 o 
  -5   1   9        6.15       10.51      3.31 o 
  -4   1   9       81.21       72.25      2.47 o 
  -3   1   9        9.43       10.83      1.20 o 
  -2   1   9      658.74      670.19      7.65 o 
  -1   1   9     2230.57     2324.62     24.11 o 
   0   1   9     1308.57     1374.00     13.08 o 
   1   1   9     2222.09     2275.46     21.31 o 
   2   1   9      651.19      666.98      6.74 o 
   3   1   9       11.10       12.41      1.39 o 
   4   1   9       76.47       62.14      2.75 o 
   5   1   9        5.38        8.18      1.78 o 
   6   1   9       91.29       84.47      4.01 o 
   7   1   9       47.53       55.51      4.27 o 
   8   1   9        8.93        8.30      3.45 o 
   9   1   9        7.59       14.53      6.23 o 
  -9   2   9        1.38        3.32      3.45 o 
  -8   2   9        2.30        0.00      2.94 o 
  -7   2   9        8.46        9.34      2.94 o 
  -6   2   9       18.32       15.84      2.66 o 
  -5   2   9       34.37       32.50      2.72 o 
  -4   2   9      285.18      283.60      5.62 o 
  -3   2   9       33.11       32.04      1.38 o 
  -2   2   9     1155.67     1180.17     13.32 o 
  -1   2   9     2905.58     3039.03     31.26 o 
   0   2   9     2097.70     2352.88     21.84 o 
   1   2   9     2911.65     2983.00     24.67 o 
   2   2   9     1154.69     1196.14     11.12 o 
   3   2   9       31.93       28.88      1.20 o 
   4   2   9      285.59      289.50      3.97 o 
   5   2   9       34.57       32.30      2.49 o 
   6   2   9       18.56       17.91      2.41 o 
   7   2   9        8.34        8.93      2.44 o 
   8   2   9        2.36        4.15      4.15 o 
   9   2   9        1.39       12.45      6.23 o 
  -9   3   9        3.38        3.32      3.45 o 
  -8   3   9        4.79        6.23      4.15 o 
  -7   3   9       49.88       48.80      4.40 o 
  -6   3   9       39.98       34.77      3.02 o 
  -5   3   9        7.57        5.49      2.40 o 
  -4   3   9       26.29       26.74      2.31 o 
  -3   3   9       30.22       36.06      1.20 o 
  -2   3   9      326.93      362.59      5.04 o 
  -1   3   9      312.79      283.67      5.31 o 
   0   3   9      154.41      163.52      2.84 o 
   1   3   9      316.94      285.54      3.23 o 
   2   3   9      328.02      359.56      4.02 o 
   3   3   9       27.58       32.61      1.44 o 
   4   3   9       27.88       26.94      1.73 o 
   5   3   9        7.64        7.06      1.43 o 
   6   3   9       38.94       34.41      3.44 o 
   7   3   9       50.72       49.82      3.14 o 
   8   3   9        4.68        7.27      4.40 o 
   9   3   9        3.39        4.15      6.23 o 
  -9   4   9       27.91       29.21      4.40 o 
  -8   4   9        0.74        4.15      2.94 o 
  -7   4   9        5.66        4.15      4.15 o 
  -6   4   9       25.05       25.24      3.02 o 
  -5   4   9      161.65      140.65      4.75 o 
  -4   4   9        5.51        7.14      1.23 o 
  -3   4   9      134.26      161.73      5.11 o 
  -2   4   9        2.70        1.04      1.31 o 
  -1   4   9      488.93      502.78      7.10 o 
   0   4   9     4111.60     3809.34     38.17 o 
   1   4   9      491.19      497.91      5.26 o 
   2   4   9        2.26        1.88      0.66 o 
   3   4   9      130.18      144.71      2.66 o 
   4   4   9        5.81        7.99      1.25 o 
   5   4   9      162.63      140.60      3.89 o 
   6   4   9       24.66       24.08      2.27 o 
   7   4   9        5.84        4.84      1.80 o 
   8   4   9        0.77        4.84      4.24 o 
   9   4   9       27.95       48.58      6.48 o 
  -9   5   9        8.79        7.27      4.40 o 
  -8   5   9        2.59        4.15      2.94 o 
  -7   5   9       12.39       13.05      4.15 o 
  -6   5   9       60.95       60.99      4.27 o 
  -5   5   9       23.52       27.43      5.00 o 
  -4   5   9        4.49        5.97      2.66 o 
  -3   5   9        8.28        9.34      2.10 o 
  -2   5   9      233.75      232.63      4.79 o 
  -1   5   9     1124.87     1069.21     17.67 o 
   0   5   9      289.51      299.81      4.81 o 
   1   5   9     1116.52     1046.15      9.97 o 
   2   5   9      230.53      217.60      2.86 o 
   3   5   9        7.97        9.58      1.04 o 
   4   5   9        4.03        0.17      1.37 o 
   5   5   9       23.39       24.66      2.14 o 
   6   5   9       62.62       65.09      3.60 o 
   7   5   9       12.29       13.84      3.60 o 
   8   5   9        2.68       -0.69      3.60 o 
   9   5   9        8.76       12.45      5.87 o 
  -9   6   9        4.65        6.23      4.40 o 
  -8   6   9        8.68        7.06      3.45 o 
  -7   6   9        2.05        1.25      4.15 o 
  -6   6   9       12.14        7.52      2.66 o 
  -5   6   9        1.25        1.56      1.83 o 
  -4   6   9      102.61       92.09      8.30 o 
  -3   6   9        4.53        4.15      1.64 o 
  -2   6   9      165.64      157.47      4.01 o 
  -1   6   9      423.92      406.20      6.11 o 
   0   6   9      300.66      270.05      3.99 o 
   1   6   9      425.83      413.58      4.34 o 
   2   6   9      163.77      154.40      2.54 o 
   3   6   9        4.98        7.20      1.17 o 
   4   6   9      103.53       85.20      2.58 o 
   5   6   9        1.22        3.22      2.17 o 
   6   6   9       12.26       10.64      1.80 o 
   7   6   9        2.00        0.30      3.02 o 
   8   6   9        8.78        9.00      3.60 o 
   9   6   9        4.69        6.23      3.89 o 
  -8   7   9        8.90       11.21      6.23 o 
  -7   7   9       17.20       18.39      4.15 o 
  -6   7   9        5.33       11.42      2.94 o 
  -5   7   9        8.65       -2.08      4.15 o 
  -4   7   9        0.92       -2.08      4.15 o 
  -3   7   9       16.06       15.84      2.66 o 
  -2   7   9      159.94      170.67      4.86 o 
  -1   7   9       59.41       52.40      2.75 o 
   0   7   9        9.89        9.26      1.31 o 
   1   7   9       59.78       50.63      1.57 o 
   2   7   9      157.96      164.25      3.46 o 
   3   7   9       16.07       18.87      1.52 o 
   4   7   9        1.00        1.36      1.54 o 
   5   7   9        9.55       11.89      1.49 o 
   6   7   9        5.21        6.92      3.60 o 
   7   7   9       17.56       20.38      6.76 o 
   8   7   9        8.83        9.00      3.60 o 
  -8   8   9        3.41       12.04      3.45 o 
  -7   8   9        8.21        3.32      3.45 o 
  -6   8   9        4.24        3.77      8.30 o 
  -5   8   9       33.20       29.06      6.23 o 
  -4   8   9        3.11        2.08      4.15 o 
  -3   8   9       75.44       68.50      8.30 o 
  -2   8   9       39.49       38.43      2.39 o 
  -1   8   9      201.74      198.42      4.53 o 
   0   8   9     1508.65     1445.99     15.97 o 
   1   8   9      197.82      191.87      3.16 o 
   2   8   9       39.50       37.81      1.82 o 
   3   8   9       75.13       75.46      3.24 o 
   4   8   9        3.21        2.21      1.18 o 
   5   8   9       33.69       28.65      3.49 o 
   6   8   9        4.17        0.69      3.60 o 
   7   8   9        8.25        3.77      3.89 o 
   8   8   9        3.49        1.51      3.89 o 
  -8   9   9        3.03        4.57      3.45 o 
  -7   9   9        4.00        4.15      3.45 o 
  -6   9   9        2.40        4.84      1.86 o 
  -5   9   9        9.67       16.61      6.23 o 
  -3   9   9        7.91        8.30      4.15 o 
  -2   9   9      117.14      118.49      4.12 o 
  -1   9   9      182.51      172.50      3.97 o 
   0   9   9        8.05       12.23      1.57 o 
   1   9   9      180.55      167.14      3.33 o 
   2   9   9      117.49      116.73      3.00 o 
   3   9   9        7.95        9.30      1.52 o 
   4   9   9       13.95        6.23      1.67 o 
   5   9   9        9.73       19.43      2.72 o 
   6   9   9        2.56        0.83      3.06 o 
   7   9   9        3.98        3.40      3.89 o 
   8   9   9        3.05       10.38      5.87 o 
  -8  10   9        2.91        2.08      3.45 o 
  -7  10   9        0.81        3.32      3.45 o 
  -6  10   9        1.23       -1.86      1.86 o 
  -5  10   9        0.79        2.08      4.15 o 
  -4  10   9       25.55       16.61      4.15 o 
  -3  10   9       13.81       12.45      4.15 o 
  -2  10   9       15.89       17.93      3.90 o 
  -1  10   9      479.87      496.87      9.25 o 
   0  10   9        1.52        0.59      1.38 o 
   1  10   9      478.80      464.23      6.77 o 
   2  10   9       14.90       12.89      1.57 o 
   3  10   9       13.57        9.25      1.57 o 
   4  10   9       25.98       17.15      1.99 o 
   5  10   9        0.77        2.08      3.91 o 
   6  10   9        1.19       -3.06      3.06 o 
   7  10   9        0.85        2.08      4.40 o 
   8  10   9        2.93       -1.48      4.98 o 
  -8  11   9        1.15       -4.15      4.15 o 
  -7  11   9        5.24        2.91      3.45 o 
  -6  11   9        4.01        0.00      3.11 o 
  -5  11   9        5.31        6.23      6.23 o 
  -4  11   9        3.19        2.08      4.15 o 
  -3  11   9        4.74        2.08      3.11 o 
  -2  11   9       21.26       23.14      3.02 o 
  -1  11   9       55.25       59.01      3.80 o 
   0  11   9       11.43       11.84      1.88 o 
   1  11   9       55.18       60.01      2.43 o 
   2  11   9       20.96       21.36      1.71 o 
   3  11   9        5.03        2.97      1.57 o 
   4  11   9        3.27        3.03      2.11 o 
   5  11   9        5.41        3.63      2.66 o 
   6  11   9        4.00        0.52      2.66 o 
   7  11   9        5.31        8.94      3.19 o 
   8  11   9        1.14        2.08      6.23 o 
  -7  12   9        2.35        2.08      3.45 o 
  -6  12   9        0.19        1.56      3.11 o 
  -5  12   9        4.79        4.15      1.97 o 
  -4  12   9        0.97       -0.69      1.86 o 
  -3  12   9        1.28        2.08      1.86 o 
  -2  12   9       47.01       46.40      3.60 o 
  -1  12   9       71.01       73.93      3.80 o 
   0  12   9      143.41      150.27      4.64 o 
   1  12   9       70.05       75.66      2.66 o 
   2  12   9       46.29       44.85      2.52 o 
   3  12   9        1.33        4.15      1.86 o 
   4  12   9        0.95       -0.38      2.40 o 
   5  12   9        4.89        5.93      3.02 o 
   6  12   9        0.18        6.82      3.02 o 
   7  12   9        2.33        3.83      3.19 o 
  -7  13   9        1.53        0.42      3.45 o 
  -6  13   9        0.95        5.19      6.23 o 
  -5  13   9        0.39        0.52      3.11 o 
  -4  13   9       13.06       14.53      3.45 o 
  -3  13   9        8.12       10.79      3.45 o 
  -2  13   9        7.60        7.78      2.66 o 
  -1  13   9       34.70       35.61      3.60 o 
   0  13   9        3.92        3.63      2.08 o 
   1  13   9       34.38       38.73      2.79 o 
   2  13   9        7.78       11.42      2.44 o 
   3  13   9        8.28       11.04      1.58 o 
   4  13   9       13.31       17.03      3.11 o 
   5  13   9        0.37       -2.66      2.66 o 
   6  13   9        0.96       -0.30      3.02 o 
   7  13   9        1.53        1.44      3.58 o 
  -6  14   9        6.13        2.37      4.82 o 
  -5  14   9        2.30       -0.83      3.45 o 
  -4  14   9        0.59        2.91      3.45 o 
  -3  14   9        9.09        7.06      3.45 o 
  -2  14   9        0.14       -2.40      2.40 o 
  -1  14   9       16.45       13.42      3.02 o 
   0  14   9       30.68       35.53      3.60 o 
   1  14   9       16.06       13.84      2.72 o 
   2  14   9        0.15       -2.08      2.40 o 
   3  14   9        8.91        8.60      3.84 o 
   4  14   9        0.62       -1.66      2.44 o 
   5  14   9        2.30        0.89      3.02 o 
   6  14   9        6.10        9.79      3.02 o 
  -6  15   9        0.69        4.67      4.53 o 
  -5  15   9        4.01        8.30      3.02 o 
  -4  15   9        3.20        2.49      3.45 o 
  -3  15   9        4.69        2.91      3.45 o 
  -2  15   9        0.84        5.40      4.15 o 
  -1  15   9       17.75       21.35      4.40 o 
   0  15   9       14.42       10.03      9.34 o 
   1  15   9       17.63       18.86      2.72 o 
   2  15   9        0.81        2.49      1.86 o 
   3  15   9        4.76       10.38      3.60 o 
   4  15   9        3.25        2.97      3.02 o 
   5  15   9        4.03        4.74      3.08 o 
   6  15   9        0.70        0.30      3.02 o 
  -5  16   9        1.40       -3.19      3.19 o 
  -4  16   9        1.06        5.04      3.22 o 
  -3  16   9        0.39       -1.25      4.15 o 
  -2  16   9       11.15        9.96      3.45 o 
  -1  16   9        2.02        1.25      4.15 o 
   0  16   9        2.56        3.11      2.94 o 
   1  16   9        1.99        0.32      2.11 o 
   2  16   9       10.99        9.00      4.57 o 
   3  16   9        0.40       -0.30      3.02 o 
   4  16   9        1.05        8.30      4.40 o 
   5  16   9        1.41        0.59      3.08 o 
  -5  17   9        1.17       -1.92      3.19 o 
  -4  17   9        3.40        9.19      3.02 o 
  -3  17   9        3.25        3.26      3.02 o 
  -2  17   9        0.38        3.86      3.02 o 
  -1  17   9        5.47        7.12      3.22 o 
   0  17   9        0.34        0.00      2.40 o 
   1  17   9        5.44        9.13      4.15 o 
   2  17   9        0.38        4.15      4.89 o 
   3  17   9        3.29        4.84      3.60 o 
   4  17   9        3.43        1.04      4.40 o 
   5  17   9        1.17        2.08      4.40 o 
  -4  18   9        0.45        3.32      4.15 o 
  -3  18   9        2.29        1.19      3.02 o 
  -2  18   9        0.08        1.30      2.66 o 
  -1  18   9        3.44        0.00      2.94 o 
   0  18   9        5.22       10.38      3.45 o 
   1  18   9        3.39       10.38      6.23 o 
   2  18   9        0.08       -2.08      3.60 o 
   3  18   9        2.27       -3.37      5.20 o 
   4  18   9        0.45       -3.45      3.45 o 
  -3  19   9        1.36        5.19      4.40 o 
  -2  19   9        0.42        6.23      4.40 o 
  -1  19   9        2.23        2.08      3.45 o 
   0  19   9        2.46        8.72      3.45 o 
   1  19   9        2.22        4.15      6.23 o 
   2  19   9        0.42       -2.08      8.30 o 
   3  19   9        1.37        0.69      3.60 o 
  -2  20   9        0.72       -4.15      4.15 o 
  -1  20   9        0.27        3.32      6.23 o 
   0  20   9        0.64       -4.15      6.23 o 
   1  20   9        0.27       10.38      6.23 o 
   2  20   9        0.71        6.23      6.23 o 
   0   0  10     9828.35    10505.38    124.71 o 
   1   0  10        1.90        6.32      1.15 o 
   2   0  10        0.68        0.59      0.81 o 
   3   0  10       54.89       66.31      2.90 o 
   4   0  10      120.65       99.32      3.25 o 
   5   0  10       21.14       18.93      2.27 o 
   6   0  10        5.67       17.66      2.72 o 
   7   0  10        8.75        2.08      4.15 o 
   8   0  10        0.88       -1.04      2.94 o 
   9   0  10       10.66       10.38      6.23 o 
  -9   1  10       14.35       11.21      3.45 o 
  -8   1  10        1.80       -2.08      6.23 o 
  -7   1  10        3.07        1.04      5.19 o 
  -6   1  10       24.76       32.17      2.72 o 
  -5   1  10      129.31      138.51      4.58 o 
  -4   1  10        2.04        0.93      1.28 o 
  -3   1  10      197.34      178.06      3.89 o 
  -2   1  10      402.37      372.19      5.10 o 
  -1   1  10     1514.51     1582.75     17.18 o 
   0   1  10      764.32      865.12      8.71 o 
   1   1  10     1527.52     1598.82     14.33 o 
   2   1  10      406.60      372.41      4.32 o 
   3   1  10      198.06      179.60      3.17 o 
   4   1  10        2.25        0.30      1.38 o 
   5   1  10      128.34      142.16      5.11 o 
   6   1  10       24.57       37.77      4.61 o 
   7   1  10        3.22        3.63      4.53 o 
   8   1  10        1.76        3.11      2.94 o 
   9   1  10       14.45       16.61      6.23 o 
  -9   2  10        1.13        1.25      3.45 o 
  -8   2  10        9.04        9.96      3.45 o 
  -7   2  10        2.54        0.00      2.94 o 
  -6   2  10       34.36       31.97      3.02 o 
  -5   2  10      142.92      163.42      5.03 o 
  -4   2  10       36.59       43.81      2.49 o 
  -3   2  10       34.28       34.30      2.18 o 
  -2   2  10       18.09       17.09      1.18 o 
  -1   2  10     1458.16     1555.38     16.98 o 
   0   2  10       91.50      101.65      2.13 o 
   1   2  10     1442.18     1542.91     13.25 o 
   2   2  10       17.98       15.53      1.04 o 
   3   2  10       36.65       36.31      1.33 o 
   4   2  10       36.09       46.92      2.37 o 
   5   2  10      143.87      156.40      4.24 o 
   6   2  10       34.68       30.30      3.24 o 
   7   2  10        2.51        4.41      3.36 o 
   8   2  10        9.04       10.38      5.19 o 
   9   2  10        1.12       -4.15      6.23 o 
  -9   3  10       15.26       14.53      4.40 o 
  -8   3  10        0.80       -1.04      2.94 o 
  -7   3  10        4.57        8.30      2.94 o 
  -6   3  10       42.97       45.78      5.84 o 
  -5   3  10       43.36       50.05      3.30 o 
  -4   3  10      116.57      112.63      3.69 o 
  -3   3  10       46.75       48.50      1.59 o 
  -2   3  10      910.58      947.32     10.59 o 
  -1   3  10      467.92      414.35      5.73 o 
   0   3  10     2674.83     3017.04     26.18 o 
   1   3  10      464.65      421.75      4.42 o 
   2   3  10      920.11      947.52      9.13 o 
   3   3  10       45.04       41.04      1.74 o 
   4   3  10      116.57      111.54      2.66 o 
   5   3  10       44.47       52.77      2.59 o 
   6   3  10       43.40       50.77      3.80 o 
   7   3  10        4.42        2.70      2.44 o 
   8   3  10        0.80        3.46      8.30 o 
   9   3  10       15.14        8.30      6.23 o 
  -9   4  10        8.77        4.15      4.40 o 
  -8   4  10        3.14        5.19      2.94 o 
  -7   4  10        0.17        0.00      4.15 o 
  -6   4  10       35.37       42.86      3.11 o 
  -5   4  10       52.77       43.80      3.19 o 
  -4   4  10       72.02       70.01      2.40 o 
  -3   4  10      153.32      168.49      5.69 o 
  -2   4  10       14.65       12.69      1.13 o 
  -1   4  10      111.48      119.11      3.43 o 
   0   4  10     2892.30     3120.30     30.34 o 
   1   4  10      116.14      128.97      2.63 o 
   2   4  10       12.25       12.88      1.01 o 
   3   4  10      151.08      166.91      3.33 o 
   4   4  10       74.08       74.47      3.58 o 
   5   4  10       54.53       43.70      2.31 o 
   6   4  10       35.28       39.83      2.34 o 
   7   4  10        0.20       -2.08      2.70 o 
   8   4  10        3.21        6.23      4.40 o 
   9   4  10        8.79        2.08      6.23 o 
  -9   5  10        6.39       18.16      5.19 o 
  -8   5  10        0.96        5.40      3.45 o 
  -7   5  10        3.42        1.25      4.15 o 
  -6   5  10        5.82        1.38      3.59 o 
  -5   5  10       81.98       75.47      4.58 o 
  -4   5  10       15.39       15.08      3.02 o 
  -3   5  10      165.23      177.72      4.86 o 
  -2   5  10       67.91       51.49      2.79 o 
  -1   5  10      842.95      933.16     10.38 o 
   0   5  10     1538.40     1451.35     15.06 o 
   1   5  10      851.92      932.90      9.15 o 
   2   5  10       70.87       53.63      1.68 o 
   3   5  10      167.48      174.40      3.88 o 
   4   5  10       14.82       15.57      1.59 o 
   5   5  10       82.19       75.38      3.19 o 
   6   5  10        5.65        1.38      2.00 o 
   7   5  10        3.55        2.08      3.00 o 
   8   5  10        0.93       -4.15      6.85 o 
   9   5  10        6.42        9.34      7.27 o 
  -8   6  10        7.22        4.57      3.45 o 
  -7   6  10        5.20        2.49      3.45 o 
  -6   6  10       40.23       28.39      3.45 o 
  -5   6  10       97.67       99.13      5.19 o 
  -4   6  10       44.91       41.03      4.98 o 
  -3   6  10       53.85       58.43      4.47 o 
  -2   6  10       40.80       46.95      3.11 o 
  -1   6  10      351.01      370.21      5.99 o 
   0   6  10       66.99       57.79      1.92 o 
   1   6  10      342.10      364.08      5.20 o 
   2   6  10       39.55       47.01      1.90 o 
   3   6  10       56.08       56.63      2.15 o 
   4   6  10       46.28       45.44      2.10 o 
   5   6  10       98.90      103.08      4.23 o 
   6   6  10       41.14       36.93      2.98 o 
   7   6  10        5.23        5.54      3.60 o 
   8   6  10        7.24        4.84      3.60 o 
  -8   7  10        1.41        2.49      3.45 o 
  -7   7  10        6.52       -2.08      2.94 o 
  -6   7  10       35.46       44.90      3.71 o 
  -5   7  10       13.81       14.53      4.15 o 
  -4   7  10       90.91       74.73      8.30 o 
  -3   7  10       24.98       22.83      6.23 o 
  -2   7  10      106.80      100.75      4.15 o 
  -1   7  10      103.53      103.67      3.45 o 
   0   7  10      464.56      464.71      7.17 o 
   1   7  10      105.45      106.87      2.47 o 
   2   7  10      107.60      100.81      3.18 o 
   3   7  10       25.59       23.72      1.59 o 
   4   7  10       90.46       89.10      2.79 o 
   5   7  10       13.85       16.37      1.53 o 
   6   7  10       36.03       37.58      3.14 o 
   7   7  10        6.48        1.38      3.60 o 
   8   7  10        1.37        1.38      3.60 o 
  -8   8  10        2.83        0.00      6.23 o 
  -7   8  10        0.44       -1.04      2.94 o 
  -6   8  10       33.18       39.81      3.45 o 
  -5   8  10       60.28       58.12      8.30 o 
  -4   8  10       51.73       60.20      8.30 o 
  -3   8  10       99.70      122.47      6.48 o 
  -2   8  10       15.85       15.68      1.86 o 
  -1   8  10      148.84      143.27      3.83 o 
   0   8  10       73.13       98.73      4.43 o 
   1   8  10      153.38      143.36      2.61 o 
   2   8  10       14.64       17.73      1.43 o 
   3   8  10       99.46      111.56      2.71 o 
   4   8  10       52.97       51.80      2.41 o 
   5   8  10       61.20       55.38      2.80 o 
   6   8  10       33.40       32.73      4.79 o 
   7   8  10        0.40        1.38      5.22 o 
   8   8  10        2.84        7.68      5.04 o 
  -8   9  10        1.37        1.66      3.45 o 
  -7   9  10        0.41       -2.08      4.15 o 
  -6   9  10       13.15       11.76      4.15 o 
  -5   9  10       19.24       24.91      6.23 o 
  -3   9  10      148.23      159.84     10.38 o 
  -2   9  10       17.05       12.83      1.64 o 
  -1   9  10      189.12      175.00      4.63 o 
   0   9  10      266.20      269.12      5.12 o 
   1   9  10      190.54      180.59      4.41 o 
   2   9  10       16.36       10.56      1.52 o 
   3   9  10      148.83      155.34      3.22 o 
   4   9  10        5.54        4.34      1.77 o 
   5   9  10       19.49       24.80      2.34 o 
   6   9  10       13.23       15.30      3.90 o 
   7   9  10        0.43       -2.08      3.60 o 
   8   9  10        1.37        5.40      4.27 o 
  -8  10  10        5.41        5.81      3.45 o 
  -7  10  10        0.83        3.32      3.45 o 
  -6  10  10        2.89        1.38      1.86 o 
  -5  10  10       51.92       47.74      8.30 o 
  -3  10  10        7.69       14.53      4.15 o 
  -2  10  10       14.68       13.94      1.30 o 
  -1  10  10       46.44       39.52      2.91 o 
   0  10  10       36.54       34.72      2.53 o 
   1  10  10       45.35       37.38      2.17 o 
   2  10  10       13.88       12.45      1.57 o 
   3  10  10        8.22        7.64      1.58 o 
   4  10  10       18.44       17.99      2.14 o 
   5  10  10       52.48       59.90      4.27 o 
   6  10  10        3.00        2.08      3.42 o 
   7  10  10        0.81        0.69      4.15 o 
   8  10  10        5.40        6.52      4.98 o 
  -7  11  10        0.20       -3.32      3.45 o 
  -6  11  10       17.55       20.07      5.19 o 
  -4  11  10        6.30        8.30      6.23 o 
  -3  11  10       17.31       11.62      2.08 o 
  -2  11  10       76.94       75.54      4.27 o 
  -1  11  10       62.13       66.65      3.80 o 
   0  11  10      386.56      392.70      7.93 o 
   1  11  10       62.71       59.25      3.02 o 
   2  11  10       77.49       76.61      3.64 o 
   3  11  10       17.33       13.09      1.71 o 
   4  11  10        6.57        9.17      2.27 o 
   5  11  10       16.70       22.29      5.25 o 
   6  11  10       17.78       23.37      3.55 o 
   7  11  10        0.19       -2.08      4.40 o 
  -7  12  10        6.74        7.47      3.45 o 
  -6  12  10        4.21        8.30      1.97 o 
  -5  12  10        6.30        4.15      2.08 o 
  -4  12  10       23.95       31.57      3.71 o 
  -3  12  10       16.32       18.39      4.15 o 
  -2  12  10       14.79       20.42      3.02 o 
  -1  12  10       27.06       26.44      3.30 o 
   0  12  10       21.89       21.74      2.72 o 
   1  12  10       27.86       28.33      3.71 o 
   2  12  10       14.74       15.23      1.94 o 
   3  12  10       16.28       18.21      2.11 o 
   4  12  10       24.11       30.00      3.30 o 
   5  12  10        6.40        2.67      3.02 o 
   6  12  10        4.27        5.34      4.12 o 
   7  12  10        6.68       11.50      3.19 o 
  -7  13  10        0.28        0.00      3.45 o 
  -6  13  10        6.05        8.30      2.08 o 
  -5  13  10        7.82       16.01      8.30 o 
  -4  13  10        9.18        8.30      5.19 o 
  -3  13  10       11.42       19.93      4.15 o 
  -2  13  10       14.16       14.01      3.02 o 
  -1  13  10       49.40       49.41      3.89 o 
   0  13  10      157.65      158.26      5.99 o 
   1  13  10       49.67       47.83      2.92 o 
   2  13  10       14.29       14.03      2.11 o 
   3  13  10       11.56       11.46      2.11 o 
   4  13  10        9.29        8.93      2.70 o 
   5  13  10        7.97       10.90      4.04 o 
   6  13  10        6.09        3.63      5.99 o 
   7  13  10        0.30        0.32      3.19 o 
  -6  14  10        1.89        6.23      2.08 o 
  -5  14  10        6.32       11.62      3.45 o 
  -4  14  10        7.99        8.30      5.19 o 
  -3  14  10        3.88        3.32      4.15 o 
  -2  14  10        2.86        1.04      2.66 o 
  -1  14  10       13.85       15.14      5.53 o 
   0  14  10        3.70        4.41      2.66 o 
   1  14  10       13.87       11.57      3.02 o 
   2  14  10        2.87        2.45      2.24 o 
   3  14  10        3.91        3.83      1.71 o 
   4  14  10        8.07        8.30      3.60 o 
   5  14  10        6.40        8.30      3.60 o 
   6  14  10        1.89       -1.78      4.47 o 
  -6  15  10        1.86        5.59      4.55 o 
  -5  15  10        5.18        7.61      3.71 o 
  -4  15  10        0.30        1.25      3.45 o 
  -3  15  10       10.60        6.23      3.45 o 
  -2  15  10       15.11       15.22      3.45 o 
  -1  15  10       16.26       18.68      4.40 o 
   0  15  10       30.84       33.21      4.40 o 
   1  15  10       16.41       20.42      3.02 o 
   2  15  10       15.18       17.55      4.82 o 
   3  15  10       10.72        4.67      2.66 o 
   4  15  10        0.31        1.48      3.02 o 
   5  15  10        5.22        5.54      3.60 o 
   6  15  10        1.88       -2.67      3.02 o 
  -5  16  10        0.00        0.89      3.02 o 
  -4  16  10        3.75        6.92      4.15 o 
  -3  16  10        2.52        4.15      5.19 o 
  -2  16  10        0.99        7.89      3.45 o 
  -1  16  10       12.58       12.87      3.45 o 
   0  16  10        4.40        4.15      2.94 o 
   1  16  10       12.70       14.78      3.86 o 
   2  16  10        1.01        4.15      2.27 o 
   3  16  10        2.53        0.30      3.02 o 
   4  16  10        3.76        3.56      3.02 o 
   5  16  10        0.00       -3.32      6.23 o 
  -5  17  10        0.14       -1.25      4.15 o 
  -4  17  10        2.79        2.24      3.19 o 
  -3  17  10        1.14       -1.66      3.45 o 
  -2  17  10        1.27        2.49      3.45 o 
  -1  17  10       10.74        6.64      3.45 o 
   0  17  10        7.84        7.89      3.45 o 
   1  17  10       10.77       12.27      2.44 o 
   2  17  10        1.26       -3.45      3.45 o 
   3  17  10        1.14        0.89      3.02 o 
   4  17  10        2.82       -2.08      3.45 o 
   5  17  10        0.15        2.08      6.23 o 
  -4  18  10        0.16        0.00      3.02 o 
  -3  18  10        1.91        1.19      3.02 o 
  -2  18  10        1.06        6.23      3.60 o 
  -1  18  10        1.76        2.08      3.60 o 
   0  18  10        4.79        3.37      2.66 o 
   1  18  10        1.77        5.81      3.45 o 
   2  18  10        1.07       -5.19      5.19 o 
   3  18  10        1.91       -3.02      3.02 o 
   4  18  10        0.16        3.56      4.98 o 
  -3  19  10        2.13        7.27      4.40 o 
  -2  19  10        1.45        2.08      4.40 o 
  -1  19  10        1.54        3.11      4.40 o 
   0  19  10        6.96        3.74     12.45 o 
   1  19  10        1.54        8.30      6.23 o 
   2  19  10        1.45        2.08      4.40 o 
   3  19  10        2.14        1.04      4.40 o 
  -1  20  10        2.58        4.15      6.23 o 
   0  20  10        0.04       -4.15      4.15 o 
   1  20  10        2.59        4.15      6.23 o 
   1   0  11       43.02       36.71      1.20 o 
   2   0  11      201.15      204.18      3.49 o 
   3   0  11      195.89      215.08      4.15 o 
   4   0  11       25.69       24.59      2.27 o 
   5   0  11       44.45       41.78      4.65 o 
   6   0  11      107.93      118.95      5.11 o 
   7   0  11       24.03       22.83      4.40 o 
   8   0  11        0.20       -1.04      2.94 o 
   9   0  11        6.93        9.13      3.45 o 
  -9   1  11        4.64        0.42      3.45 o 
  -8   1  11        1.30        4.57      3.45 o 
  -7   1  11        3.94        3.11      2.94 o 
  -6   1  11       71.47       70.65      3.80 o 
  -5   1  11       36.36       32.87      3.60 o 
  -4   1  11       71.88       72.28      3.24 o 
  -3   1  11      122.10      128.56      3.19 o 
  -2   1  11       39.47       31.61      1.58 o 
  -1   1  11      309.32      281.81      4.44 o 
   0   1  11      547.28      493.63      5.64 o 
   1   1  11      301.79      273.26      3.44 o 
   2   1  11       41.98       38.74      1.91 o 
   3   1  11      125.34      130.28      3.39 o 
   4   1  11       70.50       67.39      3.24 o 
   5   1  11       36.92       36.75      3.05 o 
   6   1  11       71.28       69.40      4.49 o 
   7   1  11        4.09        2.59      2.66 o 
   8   1  11        1.29        0.42      3.45 o 
   9   1  11        4.59        0.00      6.23 o 
  -9   2  11       20.30       29.51      5.19 o 
  -8   2  11        1.41        5.19      2.94 o 
  -7   2  11       10.60       12.45      5.19 o 
  -6   2  11       85.56       95.18      4.86 o 
  -5   2  11      172.38      167.34      5.22 o 
  -4   2  11       63.29       60.43      3.92 o 
  -3   2  11      143.33      126.62      3.37 o 
  -2   2  11      602.71      605.36      7.70 o 
  -1   2  11       94.13       92.89      3.24 o 
   0   2  11      120.42      145.31      2.47 o 
   1   2  11       95.65       95.01      1.81 o 
   2   2  11      608.23      621.64      6.78 o 
   3   2  11      143.59      136.33      2.56 o 
   4   2  11       62.20       57.82      2.75 o 
   5   2  11      170.21      166.41      6.82 o 
   6   2  11       85.13       87.99      9.00 o 
   7   2  11       10.51        9.34      3.67 o 
   8   2  11        1.42        0.42      3.45 o 
   9   2  11       20.33       24.91      8.30 o 
  -9   3  11        7.69        1.04      4.40 o 
  -8   3  11        2.65        1.04      3.11 o 
  -7   3  11        0.23        4.15      2.94 o 
  -6   3  11        2.31        8.56      3.98 o 
  -5   3  11       57.31       69.16      7.68 o 
  -4   3  11       30.25       33.45      2.49 o 
  -3   3  11       67.98       66.57      2.96 o 
  -2   3  11      249.43      252.83      5.10 o 
  -1   3  11      134.47      126.70      3.52 o 
   0   3  11      259.16      219.04      2.97 o 
   1   3  11      137.56      138.17      2.44 o 
   2   3  11      249.84      254.56      3.72 o 
   3   3  11       67.76       64.42      2.35 o 
   4   3  11       30.24       33.05      1.92 o 
   5   3  11       56.56       61.41      3.19 o 
   6   3  11        2.43        4.93      2.66 o 
   7   3  11        0.22        8.90      3.02 o 
   8   3  11        2.75        3.51      4.06 o 
   9   3  11        7.73       -6.23      6.23 o 
  -9   4  11        8.51       14.86      6.23 o 
  -8   4  11        0.04       -4.15      4.15 o 
  -7   4  11       19.81       21.00      3.45 o 
  -6   4  11       59.05       60.26      4.42 o 
  -5   4  11       86.97       91.03      4.12 o 
  -4   4  11      129.81      124.55      3.83 o 
  -3   4  11       13.48       17.70      1.26 o 
  -2   4  11      227.96      240.07      4.27 o 
  -1   4  11       25.63       25.93      2.06 o 
   0   4  11       83.11      100.09      2.30 o 
   1   4  11       24.70       22.44      1.18 o 
   2   4  11      230.89      244.68      3.59 o 
   3   4  11       14.50       15.88      1.52 o 
   4   4  11      130.53      124.40      3.31 o 
   5   4  11       85.53       91.21      3.05 o 
   6   4  11       58.40       58.76      3.88 o 
   7   4  11       19.66       27.58      3.19 o 
   8   4  11        0.04        8.30      4.40 o 
   9   4  11        8.49        2.08      6.23 o 
  -8   5  11        4.40        7.06      3.45 o 
  -7   5  11       10.03       14.53      3.45 o 
  -6   5  11       89.28      101.82      7.27 o 
  -5   5  11       10.77        8.30      4.15 o 
  -4   5  11      131.18      138.29      6.48 o 
  -3   5  11       12.63       10.12      2.66 o 
  -2   5  11       45.32       55.42      2.27 o 
  -1   5  11      368.66      354.47      5.44 o 
   0   5  11      269.61      287.91      4.65 o 
   1   5  11      370.33      351.22      4.55 o 
   2   5  11       47.26       56.15      1.84 o 
   3   5  11       13.60       14.74      1.26 o 
   4   5  11      131.37      130.20      3.17 o 
   5   5  11       10.79        9.57      2.25 o 
   6   5  11       88.73       83.71      4.32 o 
   7   5  11       10.23       16.79      2.72 o 
   8   5  11        4.41        8.30      7.27 o 
  -8   6  11        3.08        7.47      9.34 o 
  -7   6  11        8.99       10.38      3.45 o 
  -6   6  11       36.40       43.45      4.15 o 
  -5   6  11       65.53       67.21      6.23 o 
  -4   6  11       67.94       72.71      5.87 o 
  -3   6  11       53.16       52.95      5.87 o 
  -2   6  11      139.31      124.82      3.56 o 
  -1   6  11      130.50      156.86      3.59 o 
   0   6  11       77.41       91.63      2.88 o 
   1   6  11      132.76      153.78      2.76 o 
   2   6  11      142.59      122.74      2.60 o 
   3   6  11       55.01       61.25      1.98 o 
   4   6  11       65.89       65.64      2.58 o 
   5   6  11       64.73       69.57      4.02 o 
   6   6  11       35.83       45.28      3.41 o 
   7   6  11        9.17        8.30      3.60 o 
   8   6  11        3.10        3.26      6.23 o 
  -8   7  11        2.10        7.89      3.45 o 
  -7   7  11        0.24        1.66      3.45 o 
  -6   7  11       11.24       11.01      6.23 o 
  -5   7  11      146.02      120.40     10.38 o 
  -4   7  11       32.55       26.99      6.23 o 
  -3   7  11       29.43       41.52      8.30 o 
  -2   7  11      248.46      233.56      4.63 o 
  -1   7  11       41.27       46.24      2.55 o 
   0   7  11       37.95       32.91      2.14 o 
   1   7  11       41.59       55.02      1.87 o 
   2   7  11      252.77      233.49      4.08 o 
   3   7  11       29.22       24.39      1.54 o 
   4   7  11       31.96       26.17      1.84 o 
   5   7  11      145.11      148.49      5.09 o 
   6   7  11       11.40       15.22      5.39 o 
   7   7  11        0.24       -0.69      3.60 o 
   8   7  11        2.14        4.15      4.27 o 
  -8   8  11        1.30       -2.91      3.45 o 
  -7   8  11        1.07        0.00      2.94 o 
  -6   8  11        2.52        2.77      2.08 o 
  -5   8  11        6.52        4.15      4.15 o 
  -3   8  11        0.92        8.30      6.23 o 
  -2   8  11       10.32        9.11      1.64 o 
  -1   8  11        5.05        2.56      1.52 o 
   0   8  11       50.43       49.62      3.09 o 
   1   8  11        5.28        4.74      1.09 o 
   2   8  11       10.87       15.09      1.94 o 
   3   8  11        1.21        1.36      1.09 o 
   4   8  11       44.67       45.77      2.08 o 
   5   8  11        6.11        4.41      1.58 o 
   6   8  11        2.43        6.82      1.80 o 
   7   8  11        1.09        0.69      3.60 o 
   8   8  11        1.30        3.74      4.27 o 
  -8   9  11        4.05       -0.83      4.15 o 
  -7   9  11        7.49        7.89      3.45 o 
  -6   9  11       33.55       41.52      8.30 o 
  -5   9  11       42.63       31.14      6.23 o 
  -3   9  11       60.63       58.12      5.87 o 
  -2   9  11        8.11        1.70      1.78 o 
  -1   9  11      106.58      103.93      3.57 o 
   0   9  11        3.12        1.66      1.86 o 
   1   9  11      108.25      100.16      2.80 o 
   2   9  11        7.94        4.87      1.52 o 
   3   9  11       59.69       58.39      2.35 o 
   4   9  11       38.48       43.95      2.25 o 
   5   9  11       42.63       39.53      2.42 o 
   6   9  11       33.28       24.02      4.68 o 
   7   9  11        7.60        6.23      4.27 o 
   8   9  11        4.05       -3.11      4.27 o 
  -7  10  11        2.45       -1.04      2.08 o 
  -6  10  11        8.19       16.61      6.23 o 
  -3  10  11       29.05       22.83      6.23 o 
  -2  10  11       19.94       23.16      3.19 o 
  -1  10  11       29.81       29.57      2.19 o 
   0  10  11       40.48       33.58      2.31 o 
   1  10  11       30.08       31.81      2.79 o 
   2  10  11       20.88       23.77      2.11 o 
   3  10  11       29.04       26.69      1.73 o 
   4  10  11        3.65        0.98      1.86 o 
   5  10  11       16.71       15.57      3.01 o 
   6  10  11        8.02        7.41      3.02 o 
   7  10  11        2.47        2.67      4.98 o 
  -7  11  11        2.58        5.40      3.45 o 
  -6  11  11       18.58        8.30      6.23 o 
  -4  11  11       56.55       62.27      8.30 o 
  -3  11  11        1.61        1.38      1.86 o 
  -2  11  11       62.68       60.11      5.40 o 
  -1  11  11       21.25       18.66      2.70 o 
   0  11  11       42.36       40.58      2.79 o 
   1  11  11       20.97       13.49      2.11 o 
   2  11  11       62.51       65.99      2.72 o 
   3  11  11        1.59        5.81      1.86 o 
   4  11  11       56.11       51.76      3.14 o 
   5  11  11       36.87       34.64      4.56 o 
   6  11  11       18.64       17.47      4.61 o 
   7  11  11        2.62        4.15      7.27 o 
  -7  12  11        0.00        0.83      3.45 o 
  -4  12  11       17.50       24.91      6.23 o 
  -3  12  11        2.08        2.08      1.86 o 
  -2  12  11       33.68       34.60      3.45 o 
  -1  12  11       10.49        8.93      2.44 o 
   0  12  11        1.65        0.75      2.24 o 
   1  12  11       10.32        4.98      2.16 o 
   2  12  11       33.74       29.66      2.82 o 
   3  12  11        1.90        2.37      1.97 o 
   4  12  11       17.55       21.88      4.68 o 
   5  12  11        5.84       11.27      3.02 o 
   6  12  11        0.30        0.00      3.02 o 
   7  12  11        0.00       -2.08      7.27 o 
  -5  13  11        9.55        6.23      2.08 o 
  -4  13  11       14.05       18.04      3.45 o 
  -3  13  11       24.14       30.46      3.45 o 
  -2  13  11        3.88        6.23      3.45 o 
  -1  13  11       22.10       17.67      2.72 o 
   0  13  11       13.87       15.46      2.72 o 
   1  13  11       22.11       16.61      3.02 o 
   2  13  11        3.84        5.04      2.58 o 
   3  13  11       23.83       27.14      2.72 o 
   4  13  11       14.00       15.48      2.72 o 
   5  13  11        9.53        0.30      3.02 o 
   6  13  11        4.44        4.79      4.55 o 
  -6  14  11        2.62        4.15      2.08 o 
  -5  14  11        1.62        2.08      4.15 o 
  -4  14  11        1.16        0.52      1.97 o 
  -3  14  11        6.50        6.23      3.45 o 
  -2  14  11        0.21       -2.08      3.45 o 
  -1  14  11        4.95       -1.04      2.94 o 
   0  14  11       35.68       37.17      3.60 o 
   1  14  11        5.00        2.77      2.61 o 
   2  14  11        0.18        1.56      2.66 o 
   3  14  11        6.53        3.94      2.44 o 
   4  14  11        1.15       -1.19      3.02 o 
   5  14  11        1.64        2.85      4.59 o 
   6  14  11        2.57       -0.30      3.02 o 
  -6  15  11        3.27        2.08      5.19 o 
  -5  15  11        7.34       10.76      5.19 o 
  -4  15  11        7.25        7.89      3.45 o 
  -3  15  11        0.30       -2.08      3.45 o 
  -2  15  11        4.24        8.72      3.45 o 
  -1  15  11        7.78       10.79      3.45 o 
   0  15  11       11.35        4.45      3.02 o 
   1  15  11        7.71       17.22      3.02 o 
   2  15  11        4.18       -1.38      2.61 o 
   3  15  11        0.29       -3.63      3.79 o 
   4  15  11        7.22        1.48      3.02 o 
   5  15  11        7.31        9.34      4.40 o 
   6  15  11        3.27        4.15      3.45 o 
  -5  16  11        1.02        2.77      4.15 o 
  -4  16  11        3.58        2.08      5.19 o 
  -3  16  11        0.90       -0.42      3.45 o 
  -2  16  11        4.23        4.98      3.45 o 
  -1  16  11        7.08        9.13      3.45 o 
   0  16  11        1.01        0.00      4.15 o 
   1  16  11        7.07        4.15      3.42 o 
   2  16  11        4.26        4.67      2.66 o 
   3  16  11        0.94       -2.94      2.94 o 
   4  16  11        3.58        0.89      4.19 o 
   5  16  11        1.00       -2.08      4.40 o 
  -4  17  11        0.77        3.32      4.15 o 
  -3  17  11        7.59       13.02      3.45 o 
  -2  17  11        0.37       -3.45      3.45 o 
  -1  17  11        2.89        3.74      3.45 o 
   0  17  11        3.99       -0.83      3.45 o 
   1  17  11        2.87       -2.40      2.40 o 
   2  17  11        0.37        1.04      4.40 o 
   3  17  11        7.54        9.19      8.30 o 
   4  17  11        0.76       -0.83      3.45 o 
  -3  18  11        0.91        6.07      3.19 o 
  -2  18  11        1.11       -1.82      2.66 o 
  -1  18  11        1.22        1.04      4.40 o 
   0  18  11        8.54        8.30      3.60 o 
   1  18  11        1.23        0.89      3.02 o 
   2  18  11        1.12       -4.15     10.38 o 
   3  18  11        0.91       -2.91      3.45 o 
  -2  19  11        1.97       -1.19      3.15 o 
  -1  19  11        3.11        9.00      3.60 o 
   0  19  11        2.89       11.21      3.45 o 
   1  19  11        3.10       -4.15      6.23 o 
   2  19  11        1.96        4.15      4.40 o 
   0   0  12      179.76      171.83      4.15 o 
   1   0  12       54.50       57.54      1.66 o 
   2   0  12       73.56       74.97      2.64 o 
   3   0  12      416.14      419.74      6.73 o 
   4   0  12       10.01        9.26      2.11 o 
   5   0  12       16.57       25.09      2.27 o 
   6   0  12        1.78        2.83      2.24 o 
   7   0  12       17.75       13.59      3.89 o 
   8   0  12        0.16        1.25      6.23 o 
   9   0  12       26.60       25.69      7.27 o 
  -9   1  12        5.51        9.34      4.40 o 
  -8   1  12        3.86        7.06      3.45 o 
  -7   1  12        0.80        3.11      2.94 o 
  -6   1  12        0.42        4.91      2.24 o 
  -5   1  12       17.44       20.34      2.72 o 
  -4   1  12      139.63      135.25      4.19 o 
  -3   1  12      199.39      190.65      4.15 o 
  -2   1  12      139.07      129.81      3.39 o 
  -1   1  12       30.84       30.24      1.25 o 
   0   1  12       25.57       27.36      1.20 o 
   1   1  12       31.57       33.98      1.31 o 
   2   1  12      138.16      129.67      2.69 o 
   3   1  12      200.66      189.55      4.24 o 
   4   1  12      137.24      129.62      4.19 o 
   5   1  12       17.81       22.35      2.65 o 
   6   1  12        0.49        2.08      2.66 o 
   7   1  12        0.87        0.52      2.66 o 
   8   1  12        3.94        5.81      8.30 o 
   9   1  12        5.51        0.00      6.23 o 
  -9   2  12        9.80       16.61      6.23 o 
  -8   2  12        1.20       -2.94      2.94 o 
  -7   2  12        3.10        1.66      7.27 o 
  -6   2  12        0.62        0.00      2.24 o 
  -5   2  12        1.20        0.75      2.24 o 
  -4   2  12       96.87      103.16      3.83 o 
  -3   2  12       55.36       63.29      3.72 o 
  -2   2  12       24.83       22.39      1.78 o 
  -1   2  12      232.03      229.52      4.11 o 
   0   2  12        8.31        7.17      0.93 o 
   1   2  12      237.68      230.48      2.87 o 
   2   2  12       24.08       21.46      1.27 o 
   3   2  12       59.48       62.60      2.01 o 
   4   2  12       97.20      103.07      5.68 o 
   5   2  12        1.25        0.44      1.97 o 
   6   2  12        0.68       -2.66      2.66 o 
   7   2  12        3.04        9.90      5.76 o 
   8   2  12        1.21        2.87      4.70 o 
   9   2  12        9.74        4.15      6.23 o 
  -8   3  12        3.04       -2.08      2.94 o 
  -7   3  12        1.48        0.42      3.45 o 
  -6   3  12        4.64        2.45      2.40 o 
  -5   3  12       39.74       30.92      2.84 o 
  -4   3  12       91.67       94.48      3.69 o 
  -3   3  12      123.49      116.56      3.83 o 
  -2   3  12       82.83       75.61      3.52 o 
  -1   3  12        1.72        6.49      1.31 o 
   0   3  12       20.14       23.07      1.04 o 
   1   3  12        1.41        4.00      0.85 o 
   2   3  12       81.46       80.07      2.52 o 
   3   3  12      123.06      117.39      2.98 o 
   4   3  12       93.29      106.84      3.05 o 
   5   3  12       38.59       31.97      3.82 o 
   6   3  12        4.99        0.78      4.59 o 
   7   3  12        1.41       -1.19      3.02 o 
   8   3  12        3.05        1.19      3.02 o 
  -8   4  12        1.93        0.83      6.23 o 
  -7   4  12       15.61       16.41     10.38 o 
  -6   4  12        0.06       -1.38      4.15 o 
  -5   4  12        1.29       -3.42      3.42 o 
  -4   4  12       47.80       54.18      2.98 o 
  -3   4  12       47.90       53.35      5.09 o 
  -2   4  12      200.60      204.07      5.22 o 
  -1   4  12       52.25       43.57      2.31 o 
   0   4  12      326.62      301.66      5.33 o 
   1   4  12       51.89       46.28      1.82 o 
   2   4  12      199.69      192.53      3.28 o 
   3   4  12       47.31       50.79      2.17 o 
   4   4  12       49.24       51.75      2.65 o 
   5   4  12        1.26        2.28      1.89 o 
   6   4  12        0.07       -3.02      3.02 o 
   7   4  12       15.57       14.53      3.02 o 
   8   4  12        1.86        7.41      4.98 o 
  -8   5  12        0.63        0.00      5.19 o 
  -7   5  12        1.67       -1.04      3.11 o 
  -6   5  12       12.23       11.21      3.45 o 
  -5   5  12        9.02       12.97      4.28 o 
  -4   5  12       82.91       82.20     13.49 o 
  -3   5  12       39.81       44.43      2.53 o 
  -2   5  12       14.28       13.80      2.66 o 
  -1   5  12       21.98       20.56      1.78 o 
   0   5  12      154.21      147.68      4.18 o 
   1   5  12       22.84       22.51      1.52 o 
   2   5  12       13.36       12.72      1.50 o 
   3   5  12       38.19       41.13      1.81 o 
   4   5  12       81.41       91.85      3.24 o 
   5   5  12        8.25       10.03      1.80 o 
   6   5  12       12.03       15.81      2.72 o 
   7   5  12        1.66        0.59      3.02 o 
   8   5  12        0.65       -1.19      8.30 o 
  -8   6  12        2.58        1.66      3.45 o 
  -7   6  12        3.92        6.64      3.45 o 
  -6   6  12        2.28        0.69      4.15 o 
  -5   6  12       17.04       24.91      6.23 o 
  -4   6  12       97.63       95.92      8.30 o 
  -3   6  12       15.27       16.01     10.38 o 
  -2   6  12       58.40       52.72      3.39 o 
  -1   6  12      205.80      217.41      4.49 o 
   0   6  12       33.98       35.89      2.14 o 
   1   6  12      208.63      223.25      3.62 o 
   2   6  12       58.52       56.83      1.96 o 
   3   6  12       16.68       20.50      1.49 o 
   4   6  12       97.54       83.50      2.88 o 
   5   6  12       16.66       16.85      2.49 o 
   6   6  12        2.25       -3.02      3.02 o 
   7   6  12        3.87        2.08      3.02 o 
   8   6  12        2.59        7.27      5.87 o 
  -8   7  12        4.82       -0.83      3.45 o 
  -7   7  12        1.99        2.49      3.45 o 
  -6   7  12        4.44        2.08      1.86 o 
  -5   7  12       21.80       22.83      6.23 o 
  -4   7  12       83.83       74.73     10.38 o 
  -3   7  12       14.76        6.23      6.23 o 
  -2   7  12       12.53       11.53      1.64 o 
  -1   7  12        0.31       -0.30      1.25 o 
   0   7  12       39.71       34.79      2.63 o 
   1   7  12        0.31        1.60      1.18 o 
   2   7  12       11.49       13.72      1.64 o 
   3   7  12       14.83       12.84      1.39 o 
   4   7  12       81.19       88.56      2.70 o 
   5   7  12       21.56       17.68      3.61 o 
   6   7  12        4.12        4.15      2.72 o 
   7   7  12        1.98       -3.11      4.40 o 
   8   7  12        4.87        8.60     12.45 o 
  -8   8  12        2.55        3.32      4.15 o 
  -7   8  12        4.18        5.81      3.45 o 
  -6   8  12       10.50        5.71      1.97 o 
  -5   8  12        2.09        2.08      4.15 o 
  -3   8  12       37.50       47.74      8.30 o 
  -2   8  12       63.46       52.21      2.98 o 
  -1   8  12       26.60       29.78      2.56 o 
   0   8  12       55.71       47.65      3.33 o 
   1   8  12       25.84       28.93      2.17 o 
   2   8  12       65.02       58.40      2.41 o 
   3   8  12       36.79       43.23      1.93 o 
   4   8  12       19.20       20.15      1.92 o 
   5   8  12        2.14        1.15      2.72 o 
   6   8  12       10.37        8.43      2.84 o 
   7   8  12        4.14       -3.11      7.27 o 
   8   8  12        2.54       12.45      6.23 o 
  -8   9  12        0.71        2.49      3.45 o 
  -7   9  12        7.11       10.79      3.45 o 
  -6   9  12        5.19        6.23      6.23 o 
  -3   9  12       39.88       33.21      8.30 o 
  -2   9  12        8.99        7.93      1.78 o 
  -1   9  12        3.06        3.41      2.21 o 
   0   9  12       27.02       23.66      2.99 o 
   1   9  12        3.15        1.30      1.31 o 
   2   9  12        9.20        6.37      1.54 o 
   3   9  12       38.25       38.12      2.03 o 
   4   9  12        2.54        6.09      1.99 o 
   5   9  12        3.35        5.26      1.65 o 
   6   9  12        5.18        6.92      3.60 o 
   7   9  12        7.13        7.55      5.07 o 
   8   9  12        0.72       -6.23      8.30 o 
  -7  10  12        1.33        1.56      1.97 o 
  -6  10  12        3.81        8.30      6.23 o 
  -3  10  12       20.36       20.76      6.23 o 
  -2  10  12        6.72        7.94      3.83 o 
  -1  10  12       55.02       53.16      3.24 o 
   0  10  12        0.65        0.00      1.78 o 
   1  10  12       56.24       56.95      2.88 o 
   2  10  12        7.23        8.41      1.72 o 
   3  10  12       21.11       22.95      2.14 o 
   4  10  12       21.54       21.82      2.19 o 
   5  10  12       20.66       17.56      3.86 o 
   6  10  12        3.75        6.98      3.89 o 
   7  10  12        1.33       -5.34      8.30 o 
  -7  11  12        0.71       -1.04      2.08 o 
  -6  11  12        1.43        0.00      6.23 o 
  -3  11  12       10.26       10.73      1.97 o 
  -2  11  12        0.17        2.08      2.24 o 
  -1  11  12        5.06        0.38      2.24 o 
   0  11  12        1.25        0.42      1.91 o 
   1  11  12        5.17        5.40      1.86 o 
   2  11  12        0.24        2.08      2.48 o 
   3  11  12       10.23        5.63      2.76 o 
   4  11  12        9.93        7.03      2.16 o 
   5  11  12        1.56        4.31      1.80 o 
   6  11  12        1.47        1.25      1.88 o 
   7  11  12        0.71       -1.48      4.98 o 
  -7  12  12        0.58        0.00      6.23 o 
  -4  12  12        4.30        4.15      6.23 o 
  -3  12  12        7.20        4.15      1.86 o 
  -2  12  12       29.71       29.60      7.21 o 
  -1  12  12        0.47        0.75      2.24 o 
   0  12  12       11.19        7.93      2.40 o 
   1  12  12        0.58        2.49      1.86 o 
   2  12  12       29.91       28.08      3.11 o 
   3  12  12        7.26        3.53      3.00 o 
   4  12  12        4.15        3.99      2.11 o 
   5  12  12        0.91        2.37      3.02 o 
   6  12  12        5.81        7.71      4.54 o 
   7  12  12        0.56        8.90      4.98 o 
  -4  13  12        4.74        6.75      1.97 o 
  -3  13  12        4.20        1.04      2.94 o 
  -2  13  12        2.88        7.89      3.45 o 
  -1  13  12        3.48        3.74      2.70 o 
   0  13  12        0.34        1.13      4.19 o 
   1  13  12        3.52        7.01      2.66 o 
   2  13  12        2.88       -0.75      2.32 o 
   3  13  12        4.02        4.15      2.66 o 
   4  13  12        4.82        9.55      2.44 o 
   5  13  12        0.02       -3.15      3.15 o 
   6  13  12        0.89        5.34      3.02 o 
  -5  14  12        8.69       10.38      3.45 o 
  -4  14  12        0.74        0.52      5.19 o 
  -3  14  12        2.41        2.08      3.45 o 
  -2  14  12        0.33        1.25      3.45 o 
  -1  14  12        4.24        0.52      2.66 o 
   0  14  12        0.07        0.00      2.66 o 
   1  14  12        4.21        3.11      2.66 o 
   2  14  12        0.38       -1.38      2.40 o 
   3  14  12        2.38        6.49      2.66 o 
   4  14  12        0.73        2.37      3.02 o 
   5  14  12        8.62        9.55      3.45 o 
   6  14  12        0.18        5.04      4.19 o 
  -5  15  12        0.49        2.08      3.45 o 
  -4  15  12        2.85        6.64      3.45 o 
  -3  15  12        0.74        1.66      7.27 o 
  -2  15  12        0.72        1.66      3.45 o 
  -1  15  12        2.78       -1.66      3.45 o 
   0  15  12        1.10        2.97      3.15 o 
   1  15  12        2.82        8.01      3.02 o 
   2  15  12        0.69       -0.78      2.66 o 
   3  15  12        0.74        2.34      2.66 o 
   4  15  12        2.78        3.11      4.40 o 
   5  15  12        0.49       -0.83      3.45 o 
  -5  16  12        0.11        4.84      3.71 o 
  -4  16  12        0.89        0.42      3.45 o 
  -3  16  12        0.40        4.57      3.45 o 
  -2  16  12        0.75       -2.08      2.94 o 
  -1  16  12        0.62        0.00      4.15 o 
   0  16  12        0.46       -1.82      5.81 o 
   1  16  12        0.62       -0.78      2.66 o 
   2  16  12        0.74        0.00      4.40 o 
   3  16  12        0.39        2.08      3.45 o 
   4  16  12        0.88        4.15      4.40 o 
   5  16  12        0.11        2.08      6.23 o 
  -4  17  12        1.87       -2.08      3.71 o 
  -3  17  12        0.57       -3.32      4.15 o 
  -2  17  12        0.68       -1.25      3.45 o 
  -1  17  12        0.70       -2.08      3.45 o 
   0  17  12        2.35        6.23      4.40 o 
   1  17  12        0.68       -2.69      2.69 o 
   2  17  12        0.67        2.08      3.02 o 
   3  17  12        0.56       -3.32      3.45 o 
   4  17  12        1.86        4.74      4.98 o 
  -3  18  12        0.15        1.25      3.45 o 
  -2  18  12        0.68        2.49      3.45 o 
  -1  18  12        0.33       -0.83      3.45 o 
   0  18  12        4.08        5.19      4.40 o 
   1  18  12        0.33        0.62      2.44 o 
   2  18  12        0.69       -4.15      4.40 o 
   3  18  12        0.14       -3.45      3.45 o 
  -2  19  12        0.19        0.00      6.23 o 
  -1  19  12        0.83        2.08      6.85 o 
   0  19  12        0.25        0.26      2.66 o 
   1  19  12        0.84       -3.02      3.02 o 
   2  19  12        0.19        4.15      6.23 o 
   1   0  13      580.71      576.12      6.92 o 
   2   0  13        3.60        5.54      1.69 o 
   3   0  13      128.16      126.88      3.89 o 
   4   0  13      338.31      331.86      6.91 o 
   5   0  13       26.03       17.12      2.75 o 
   6   0  13        0.11       -2.66      2.66 o 
   7   0  13        1.93       -2.66      2.66 o 
   8   0  13        0.26       -3.45      3.45 o 
  -8   1  13        2.20       -2.49      3.45 o 
  -7   1  13        8.64        9.55      2.77 o 
  -6   1  13        8.75        9.76      2.44 o 
  -5   1  13       14.94       13.74      2.44 o 
  -4   1  13      544.50      531.36      9.39 o 
  -3   1  13      545.06      530.30      8.07 o 
  -2   1  13      223.47      208.32      4.75 o 
  -1   1  13       39.73       32.04      2.48 o 
   0   1  13      327.95      328.04      4.50 o 
   1   1  13       41.35       39.48      1.73 o 
   2   1  13      229.94      213.54      3.49 o 
   3   1  13      540.39      528.03      8.12 o 
   4   1  13      547.11      536.50      9.39 o 
   5   1  13       14.26       12.80      2.27 o 
   6   1  13        8.30        7.27      2.69 o 
   7   1  13        8.78       16.09      3.60 o 
   8   1  13        2.24       -0.16      3.19 o 
  -8   2  13        0.05       -2.94      2.94 o 
  -7   2  13        1.11        1.04      2.94 o 
  -6   2  13        8.32       12.22      2.72 o 
  -5   2  13       31.39       34.99      2.84 o 
  -4   2  13       16.28       18.56      4.79 o 
  -3   2  13      130.36      135.21      4.40 o 
  -2   2  13      274.48      284.72      6.10 o 
  -1   2  13        8.42        7.78      2.10 o 
   0   2  13        0.65        1.21      0.92 o 
   1   2  13        8.55        6.80      1.18 o 
   2   2  13      278.00      280.60      4.24 o 
   3   2  13      128.57      131.32      2.91 o 
   4   2  13       15.92       16.29      2.79 o 
   5   2  13       31.42       36.74      2.84 o 
   6   2  13        8.38       10.38      3.02 o 
   7   2  13        1.09        1.82      3.36 o 
   8   2  13        0.05       -0.64      3.19 o 
  -8   3  13        2.34        6.23      6.23 o 
  -7   3  13        2.00        0.00      2.94 o 
  -6   3  13       15.40       20.29      3.02 o 
  -5   3  13       27.14       32.69      3.19 o 
  -4   3  13      342.77      331.15      8.39 o 
  -3   3  13      236.18      250.67      6.30 o 
  -2   3  13      351.92      325.44      6.96 o 
  -1   3  13      107.08      100.28      3.80 o 
   0   3  13       52.13       60.41      1.82 o 
   1   3  13      102.97       98.37      2.62 o 
   2   3  13      345.52      317.43      5.23 o 
   3   3  13      237.50      248.44      4.74 o 
   4   3  13      341.09      337.60      5.63 o 
   5   3  13       28.21       30.85      2.79 o 
   6   3  13       15.77       24.06      3.60 o 
   7   3  13        1.92       -0.89      3.02 o 
   8   3  13        2.30        4.47      3.19 o 
  -8   4  13        2.75       11.51      4.15 o 
  -7   4  13        0.08       -2.94      2.94 o 
  -6   4  13        1.45       -2.08      2.94 o 
  -5   4  13       32.92       26.77      3.19 o 
  -4   4  13       93.05       97.36      4.12 o 
  -3   4  13       24.56       28.61      3.19 o 
  -2   4  13       35.30       38.50      3.60 o 
  -1   4  13      237.11      242.65      5.91 o 
   0   4  13        5.17        5.40      1.52 o 
   1   4  13      239.03      230.89      3.94 o 
   2   4  13       35.79       37.83      2.00 o 
   3   4  13       26.25       29.72      2.02 o 
   4   4  13       93.16       94.67      3.21 o 
   5   4  13       32.49       26.60      2.31 o 
   6   4  13        1.63        3.46      3.00 o 
   7   4  13        0.09        0.30      3.02 o 
   8   4  13        2.69        6.87      3.19 o 
  -8   5  13        1.07        0.00      3.45 o 
  -7   5  13        5.76        5.19      5.19 o 
  -6   5  13        2.08        2.08      3.11 o 
  -5   5  13        1.04        3.59      3.07 o 
  -4   5  13      221.60      212.88      6.04 o 
  -3   5  13      300.98      309.65      8.80 o 
  -2   5  13       28.46       25.59      3.02 o 
  -1   5  13        3.66       -0.35      1.70 o 
   0   5  13       78.05       84.74      2.89 o 
   1   5  13        4.66        4.72      1.18 o 
   2   5  13       30.27       32.65      1.73 o 
   3   5  13      300.14      296.31      5.31 o 
   4   5  13      222.13      222.22      4.43 o 
   5   5  13        1.00        2.71      2.11 o 
   6   5  13        1.87       -0.59      3.02 o 
   7   5  13        5.78        5.63      3.02 o 
   8   5  13        1.10       -3.86      5.19 o 
  -8   6  13        3.03        7.89      3.45 o 
  -7   6  13        4.03        7.89      3.45 o 
  -6   6  13        2.39        4.84      2.08 o 
  -5   6  13       22.46       24.58      1.92 o 
  -4   6  13        7.66        8.30      6.23 o 
  -3   6  13       10.69        7.27      1.88 o 
  -2   6  13      106.00       95.79      6.43 o 
  -1   6  13       37.55       37.83      2.95 o 
   0   6  13        0.02        2.37      1.38 o 
   1   6  13       39.65       40.70      2.98 o 
   2   6  13      107.10      113.27      3.05 o 
   3   6  13        9.83       12.26      1.70 o 
   4   6  13        7.23        7.58      1.73 o 
   5   6  13       23.07       27.82      3.60 o 
   6   6  13        2.45        6.52      4.82 o 
   7   6  13        4.00        7.41      3.02 o 
   8   6  13        3.00        1.48      4.98 o 
  -8   7  13        0.93       -1.66      3.45 o 
  -7   7  13        0.33       -3.11      3.11 o 
  -6   7  13       10.52       12.45      1.97 o 
  -5   7  13       11.10       16.61      6.23 o 
  -4   7  13       59.76       43.59      8.30 o 
  -3   7  13       81.07       76.81      8.30 o 
  -2   7  13       84.27       76.86      4.88 o 
  -1   7  13       32.83       36.13      2.72 o 
   0   7  13        5.45        1.95      1.78 o 
   1   7  13       32.66       37.54      2.07 o 
   2   7  13       84.42       85.49      2.77 o 
   3   7  13       81.66       76.26      2.51 o 
   4   7  13       59.91       55.62      3.87 o 
   5   7  13       11.17        9.19      5.17 o 
   6   7  13       10.59       16.35      3.19 o 
   7   7  13        0.31       -0.11      1.92 o 
   8   7  13        0.92        3.11      5.87 o 
  -8   8  13        3.85        4.57      3.45 o 
  -7   8  13        0.09       -1.97      1.97 o 
  -6   8  13        1.82        2.08      4.15 o 
  -4   8  13       11.34       12.45      6.23 o 
  -3   8  13       28.42       26.99      8.30 o 
  -2   8  13       26.74       22.62      2.53 o 
  -1   8  13       25.53       21.62      2.72 o 
   0   8  13        4.61        7.06      1.86 o 
   1   8  13       26.06       25.85      2.23 o 
   2   8  13       27.91       22.83      2.35 o 
   3   8  13       29.54       32.06      1.84 o 
   4   8  13       11.20        9.04      1.99 o 
   5   8  13        2.10        0.89      3.02 o 
   6   8  13        1.83       -0.30      3.02 o 
   7   8  13        0.09       -0.89      4.98 o 
   8   8  13        3.79        6.23      5.87 o 
  -7   9  13        1.75        2.59      3.11 o 
  -6   9  13        0.19        2.08      6.23 o 
  -3   9  13       68.00       60.20      8.30 o 
  -2   9  13        2.82        0.78      2.66 o 
  -1   9  13       32.57       28.47      2.84 o 
   0   9  13        2.51        0.83      1.99 o 
   1   9  13       32.81       31.96      2.79 o 
   2   9  13        3.01        2.71      1.52 o 
   3   9  13       68.24       72.58      3.37 o 
   4   9  13       80.05       76.30      3.44 o 
   5   9  13        2.99        7.01      1.74 o 
   6   9  13        0.23        0.42      2.54 o 
   7   9  13        1.76       -5.19     11.42 o 
  -7  10  13        4.51       10.38      6.23 o 
  -6  10  13        0.06       -2.08      4.15 o 
  -3  10  13       36.47       33.65      3.71 o 
  -2  10  13       18.91       15.05      3.02 o 
  -1  10  13       50.71       45.04      3.52 o 
   0  10  13        0.13       -1.86      1.86 o 
   1  10  13       52.31       51.25      3.40 o 
   2  10  13       19.18       18.94      1.78 o 
   3  10  13       36.12       42.66      3.30 o 
   4  10  13        2.93        0.47      1.82 o 
   5  10  13        2.26        4.70      2.53 o 
   6  10  13        0.06       -4.40      4.40 o 
   7  10  13        4.46       12.45      8.30 o 
  -7  11  13        0.37       -4.15      6.23 o 
  -3  11  13        2.25        1.38      2.08 o 
  -2  11  13        6.94       11.42      2.44 o 
  -1  11  13        5.74       11.62      2.44 o 
   0  11  13        0.00       -1.69      1.69 o 
   1  11  13        5.62        6.64      1.86 o 
   2  11  13        7.17       11.20      2.13 o 
   3  11  13        2.26        3.46      2.40 o 
   4  11  13        3.31        4.34      2.24 o 
   5  11  13        1.07        4.67      2.66 o 
   6  11  13        1.54        8.30      6.23 o 
   7  11  13        0.39       -6.23      6.23 o 
  -3  12  13        2.78        1.38      1.86 o 
  -2  12  13       35.64       35.02      3.19 o 
  -1  12  13        6.49        5.34      3.15 o 
   0  12  13        0.38       -2.59      2.70 o 
   1  12  13        6.48        3.32      1.86 o 
   2  12  13       36.36       34.41      3.11 o 
   3  12  13        2.83       -2.08      2.40 o 
   4  12  13        3.76        1.82      2.66 o 
   5  12  13        3.59        2.08      3.45 o 
   6  12  13        1.76        7.89      3.45 o 
  -4  13  13        8.39        7.06      4.15 o 
  -3  13  13        1.69        0.52      5.19 o 
  -2  13  13       11.13       10.79      3.45 o 
  -1  13  13        0.24        0.26      2.66 o 
   0  13  13        0.00       -2.08      2.24 o 
   1  13  13        0.21        0.26      2.66 o 
   2  13  13       11.16       14.53      3.60 o 
   3  13  13        1.63        2.34      2.66 o 
   4  13  13        8.33        5.71      2.66 o 
   5  13  13        0.37       -1.04      3.11 o 
   6  13  13        1.46        5.40      4.15 o 
  -4  14  13        0.25        2.08      5.19 o 
  -3  14  13        4.62        6.64      3.45 o 
  -2  14  13        1.57       -3.11      7.27 o 
  -1  14  13       16.09       14.53      3.02 o 
   0  14  13        0.11        1.48      3.02 o 
   1  14  13       16.40       21.99      8.52 o 
   2  14  13        1.51        0.00      2.66 o 
   3  14  13        4.62        1.30      2.66 o 
   4  14  13        0.24        0.83      3.45 o 
   5  14  13        0.60        0.00      4.15 o 
   6  14  13        0.21        0.00      4.15 o 
  -5  15  13        0.96        0.42      6.23 o 
  -4  15  13        2.48        0.00      3.45 o 
  -3  15  13        0.97       -2.08      3.45 o 
  -2  15  13        1.26        3.32      4.15 o 
  -1  15  13        1.04       -1.19      3.15 o 
   0  15  13        0.75       -2.66      2.66 o 
   1  15  13        1.05       -1.82      2.66 o 
   2  15  13        1.30        0.26      4.34 o 
   3  15  13        0.99        0.78      2.66 o 
   4  15  13        2.45       -3.32      3.45 o 
   5  15  13        0.98        2.08      4.15 o 
  -4  16  13        1.41        0.83      3.45 o 
  -3  16  13        0.12       -0.83      3.45 o 
  -2  16  13        4.12        4.15      5.19 o 
  -1  16  13        0.07        0.42      3.45 o 
   0  16  13        0.00       -1.04      2.66 o 
   1  16  13        0.07       -2.34      3.49 o 
   2  16  13        4.19       10.38      3.02 o 
   3  16  13        0.13        4.15      4.40 o 
   4  16  13        1.40        1.04      5.19 o 
  -4  17  13        0.70        4.57      3.45 o 
  -3  17  13        1.94       -2.49      3.45 o 
  -2  17  13        1.36        2.91      3.45 o 
  -1  17  13        1.57        4.98      3.45 o 
   0  17  13        0.14       -2.37      3.02 o 
   1  17  13        1.57       -0.89      3.02 o 
   2  17  13        1.36        1.78      3.02 o 
   3  17  13        1.92       -3.45      3.45 o 
   4  17  13        0.70       -3.45      3.45 o 
  -3  18  13        0.66       -2.08      4.15 o 
  -2  18  13        0.63       -1.04      4.40 o 
  -1  18  13        0.76        7.27      4.40 o 
   0  18  13        0.00        0.00      4.40 o 
   1  18  13        0.77        0.00      3.02 o 
   2  18  13        0.63       -1.04      4.40 o 
   3  18  13        0.66       -4.15      6.23 o 
  -1  19  13        0.05       -4.15      4.15 o 
   0  19  13        0.51       -3.77      3.77 o 
   1  19  13        0.05        2.08      6.23 o 
   0   0  14       51.45       62.55      4.40 o 
   1   0  14       45.19       52.71      1.99 o 
   2   0  14      123.70      136.23      4.40 o 
   3   0  14      107.31      132.73      4.05 o 
   4   0  14       64.82       60.08      3.75 o 
   5   0  14       48.84       47.68      3.24 o 
   6   0  14        6.15        5.93      3.02 o 
   7   0  14        0.12        0.78      2.66 o 
   8   0  14        0.13        2.87      3.24 o 
  -8   1  14        1.28        2.08      6.23 o 
  -7   1  14        4.69        5.54      4.24 o 
  -6   1  14        0.57        2.59      3.06 o 
  -5   1  14       17.18       23.53      3.11 o 
  -4   1  14      193.51      178.02      5.64 o 
  -3   1  14      674.81      645.51     10.33 o 
  -2   1  14      486.51      486.20      9.25 o 
  -1   1  14      108.44      108.60      4.79 o 
   0   1  14      379.58      366.22      5.95 o 
   1   1  14      110.78      109.50      3.24 o 
   2   1  14      484.66      490.49      6.30 o 
   3   1  14      671.28      653.89      9.72 o 
   4   1  14      195.69      176.14      5.78 o 
   5   1  14       17.18       14.89      2.49 o 
   6   1  14        0.59        1.19      3.02 o 
   7   1  14        4.62        3.46      3.60 o 
   8   1  14        1.33        2.08      3.19 o 
  -8   2  14        3.14        5.19      4.40 o 
  -7   2  14        0.67        3.26      3.02 o 
  -6   2  14       22.89       24.41      3.89 o 
  -5   2  14        3.57        2.85      2.75 o 
  -4   2  14        7.63        6.64      2.44 o 
  -3   2  14       99.56      111.09      5.38 o 
  -2   2  14      342.81      353.09      7.73 o 
  -1   2  14       51.82       47.29      3.11 o 
   0   2  14        0.31        0.83      0.98 o 
   1   2  14       50.86       47.46      2.32 o 
   2   2  14      344.94      342.83      5.55 o 
   3   2  14       98.28      106.12      3.16 o 
   4   2  14        8.22        7.03      2.11 o 
   5   2  14        3.44        3.99      2.51 o 
   6   2  14       22.66       24.24      4.25 o 
   7   2  14        0.69       -3.56      3.77 o 
   8   2  14        3.14        3.19      5.16 o 
  -8   3  14        0.20        2.49      3.45 o 
  -7   3  14        3.28        2.49      3.45 o 
  -6   3  14        2.84        2.85      2.66 o 
  -5   3  14       20.52       27.94      3.20 o 
  -4   3  14      159.38      146.47      5.39 o 
  -3   3  14      928.57      867.80     18.62 o 
  -2   3  14      122.87      137.58      9.12 o 
  -1   3  14      110.38       99.26      4.15 o 
   0   3  14      204.60      193.03      3.74 o 
   1   3  14      104.66      101.43      2.44 o 
   2   3  14      125.19      145.91      3.52 o 
   3   3  14      931.35      853.64     10.94 o 
   4   3  14      157.71      145.94      4.35 o 
   5   3  14       20.57       24.27      2.79 o 
   6   3  14        2.84        9.79      4.54 o 
   7   3  14        3.35        2.97      3.02 o 
   8   3  14        0.20        4.79      3.27 o 
  -8   4  14        1.03        1.25      4.15 o 
  -7   4  14        1.74        5.40      4.15 o 
  -6   4  14        6.91       11.27      3.02 o 
  -5   4  14       37.70       39.86      4.01 o 
  -4   4  14       14.33       13.40      2.44 o 
  -3   4  14       41.76       48.79      4.27 o 
  -2   4  14      198.39      178.63      6.89 o 
  -1   4  14       27.70       21.60      4.19 o 
   0   4  14      234.91      237.97      5.14 o 
   1   4  14       28.02       27.40      1.80 o 
   2   4  14      196.16      179.08      3.79 o 
   3   4  14       41.03       52.14      2.72 o 
   4   4  14       13.67       15.82      1.54 o 
   5   4  14       38.12       40.18      3.45 o 
   6   4  14        7.06        4.15      3.02 o 
   7   4  14        1.66       -0.30      3.98 o 
   8   4  14        1.03        1.12      3.19 o 
  -8   5  14        2.72       -3.45      3.45 o 
  -7   5  14        0.60        5.40      3.45 o 
  -6   5  14        0.94        1.04      3.11 o 
  -5   5  14       15.29       16.61      3.02 o 
  -4   5  14      121.88       98.07      5.34 o 
  -3   5  14       71.10       84.73      4.98 o 
  -2   5  14      212.96      209.59      6.72 o 
  -1   5  14       23.34       20.73      2.44 o 
   0   5  14       52.45       47.78      3.12 o 
   1   5  14       23.58       20.09      1.64 o 
   2   5  14      210.93      199.04      4.03 o 
   3   5  14       70.05       66.58      2.72 o 
   4   5  14      123.29       99.51      3.07 o 
   5   5  14       15.29       12.75      3.02 o 
   6   5  14        0.99       -0.89      3.02 o 
   7   5  14        0.59       -3.02      3.02 o 
   8   5  14        2.78        0.30      5.19 o 
  -8   6  14        0.56       -3.32      3.45 o 
  -7   6  14        0.86        0.00      5.19 o 
  -6   6  14       23.33       17.79      5.19 o 
  -5   6  14        1.15        0.19      1.91 o 
  -4   6  14        2.67       -1.56      1.97 o 
  -3   6  14       23.70       23.71      3.19 o 
  -2   6  14       67.61       65.20      4.27 o 
  -1   6  14       46.85       52.19      3.90 o 
   0   6  14      112.41      124.19      3.85 o 
   1   6  14       46.01       51.93      2.23 o 
   2   6  14       67.87       74.50      2.72 o 
   3   6  14       23.22       25.55      1.73 o 
   4   6  14        3.16        8.18      1.90 o 
   5   6  14        1.04        1.78      3.02 o 
   6   6  14       23.04       25.93      4.27 o 
   7   6  14        0.90        1.12      6.10 o 
   8   6  14        0.56       -2.08      5.87 o 
  -8   7  14        0.62       -3.32      3.45 o 
  -7   7  14        3.51       -1.25      3.45 o 
  -6   7  14        2.62        4.15      4.15 o 
  -5   7  14        5.19       10.38      4.15 o 
  -4   7  14       81.39       64.35      8.30 o 
  -3   7  14      330.29      269.30      8.45 o 
  -2   7  14       41.59       50.56      3.39 o 
  -1   7  14       45.98       39.27      3.30 o 
   0   7  14       27.34       35.42      2.92 o 
   1   7  14       43.55       36.31      2.07 o 
   2   7  14       42.02       51.89      2.78 o 
   3   7  14      331.45      285.80      4.45 o 
   4   7  14       80.89       73.22      3.61 o 
   5   7  14        5.20       11.96      5.27 o 
   6   7  14        2.67        8.60      3.02 o 
   7   7  14        3.59        0.96      3.19 o 
   8   7  14        0.62       -6.23      6.23 o 
  -7   8  14        1.62       -3.11      6.23 o 
  -6   8  14        4.89        2.08      6.23 o 
  -4   8  14        3.46        0.00      6.23 o 
  -3   8  14        9.96        7.47      6.23 o 
  -2   8  14      133.87      145.02      6.04 o 
  -1   8  14        3.75        0.57      2.24 o 
   0   8  14       41.64       47.46      2.93 o 
   1   8  14        3.79       -0.98      2.48 o 
   2   8  14      132.08      140.04      3.71 o 
   3   8  14        9.76       12.59      1.73 o 
   4   8  14        3.36        4.84      1.65 o 
   5   8  14       25.06       19.78      3.19 o 
   6   8  14        5.05        9.26      3.20 o 
   7   8  14        1.55       -2.97     13.49 o 
  -7   9  14        2.60        0.42      3.45 o 
  -6   9  14        2.11        6.23      6.23 o 
  -4   9  14       31.06       20.76      8.30 o 
  -3   9  14       14.25       13.02      3.45 o 
  -2   9  14       67.80       73.80      4.27 o 
  -1   9  14        0.85       -1.32      2.24 o 
   0   9  14       99.91       88.80      3.85 o 
   1   9  14        0.86        0.42      1.86 o 
   2   9  14       66.95       65.34      2.74 o 
   3   9  14       14.38       11.27      2.61 o 
   4   9  14       31.50       28.50      2.69 o 
   5   9  14        2.61        2.08      3.42 o 
   6   9  14        2.14       -0.16      3.19 o 
   7   9  14        2.59        4.15     10.38 o 
  -7  10  14        0.89       -6.23      6.23 o 
  -3  10  14        8.57       11.76      3.71 o 
  -2  10  14        4.61        4.67      2.66 o 
  -1  10  14        4.32        3.59      2.24 o 
   0  10  14        0.49        0.83      1.86 o 
   1  10  14        4.29        3.11      1.70 o 
   2  10  14        4.77        3.86      1.57 o 
   3  10  14        8.56       14.53      3.02 o 
   4  10  14        1.46        1.60      2.11 o 
   5  10  14        0.34       -1.28      2.17 o 
   6  10  14       13.21       15.01      3.39 o 
   7  10  14        0.89        0.00      8.30 o 
  -3  11  14       46.84       39.44      8.30 o 
  -2  11  14       24.31       21.83      3.19 o 
  -1  11  14        9.45        6.23      2.24 o 
   0  11  14        6.92        6.23      1.78 o 
   1  11  14        9.09        6.87      2.22 o 
   2  11  14       24.36       19.28      2.72 o 
   3  11  14       47.09       41.55      3.89 o 
   4  11  14       14.50       17.42      3.72 o 
   5  11  14        1.67        4.41      2.66 o 
   6  11  14        0.60       -2.08      6.23 o 
  -3  12  14        1.83        7.89      3.45 o 
  -2  12  14       14.56       23.73      3.19 o 
  -1  12  14       11.02       11.42      3.67 o 
   0  12  14       35.50       41.68      3.52 o 
   1  12  14       10.99        3.32      1.86 o 
   2  12  14       14.41       13.15      3.60 o 
   3  12  14        1.80       -2.08      2.40 o 
   4  12  14        4.20        4.41      2.66 o 
   5  12  14        9.73        9.86      2.66 o 
   6  12  14        2.59       18.68      6.23 o 
  -4  13  14        0.93        0.00      2.08 o 
  -3  13  14       13.54       16.95      3.45 o 
  -2  13  14        0.37       -4.15      4.40 o 
  -1  13  14        0.20        1.78      3.02 o 
   0  13  14       10.26        7.41      6.08 o 
   1  13  14        0.19       -0.78      2.75 o 
   2  13  14        0.41        0.69      2.40 o 
   3  13  14       13.62        6.23      3.91 o 
   4  13  14        0.96        0.00      2.66 o 
   5  13  14        0.76        2.08      4.15 o 
   6  13  14        1.81       16.61      6.23 o 
  -4  14  14        1.88        2.49      3.45 o 
  -3  14  14        0.15       -1.66      3.45 o 
  -2  14  14        5.38        4.98      3.45 o 
  -1  14  14        1.98        5.34      3.02 o 
   0  14  14        5.42        7.41      3.15 o 
   1  14  14        2.04        0.78      2.75 o 
   2  14  14        5.37        7.01      2.66 o 
   3  14  14        0.15       -1.04      2.66 o 
   4  14  14        1.87        2.59      2.66 o 
   5  14  14        0.27       -2.08      4.15 o 
  -5  15  14        0.86        8.30      8.30 o 
  -4  15  14        1.83        4.15      3.45 o 
  -3  15  14        1.72        2.91      4.15 o 
  -2  15  14        1.62        7.06      4.15 o 
  -1  15  14        0.63        0.89      3.02 o 
   0  15  14        0.00       -2.34      2.66 o 
   1  15  14        0.64       -2.08      2.40 o 
   2  15  14        1.60       -2.66      2.66 o 
   3  15  14        1.75        5.19      3.67 o 
   4  15  14        1.84        1.66      3.45 o 
   5  15  14        0.86       -4.15      4.15 o 
  -4  16  14        0.38       -2.91      3.45 o 
  -3  16  14        2.64       -3.45      3.45 o 
  -2  16  14        1.31        4.57      3.45 o 
  -1  16  14        2.26       -0.89      3.02 o 
   0  16  14        0.14        2.37      3.02 o 
   1  16  14        2.26        0.69      3.60 o 
   2  16  14        1.28        0.00      3.02 o 
   3  16  14        2.65        6.23      3.02 o 
   4  16  14        0.38       -0.83      3.45 o 
  -3  17  14        0.72        3.46      8.30 o 
  -2  17  14        0.32       -3.45      3.45 o 
  -1  17  14        0.08        0.00      4.40 o 
   0  17  14        2.28        1.38      3.60 o 
   1  17  14        0.07        6.23      3.42 o 
   2  17  14        0.34        4.15      3.02 o 
   3  17  14        0.73       -3.11      5.19 o 
  -2  18  14        0.41       -3.11      9.34 o 
  -1  18  14        0.28       -3.45      3.45 o 
   0  18  14        0.16        0.00      3.60 o 
   1  18  14        0.28       -3.02      3.02 o 
   2  18  14        0.41       -0.59      3.02 o 
   1   0  15       56.88       46.00      2.27 o 
   2   0  15      336.01      305.44      6.96 o 
   3   0  15      342.79      300.99      7.47 o 
   4   0  15        0.66        1.89      2.24 o 
   5   0  15        1.26        2.83      2.24 o 
   6   0  15        2.45       -0.26      2.66 o 
   7   0  15        0.84        2.77      3.60 o 
   8   0  15        6.55        1.44      3.19 o 
  -8   1  15        1.27       -1.70      3.89 o 
  -7   1  15        0.70       -2.67      3.02 o 
  -6   1  15        1.55       -0.26      2.66 o 
  -5   1  15       14.27       16.21      3.11 o 
  -4   1  15       79.86       86.95      4.35 o 
  -3   1  15      272.91      278.77      8.03 o 
  -2   1  15      122.46      130.71      5.99 o 
  -1   1  15       26.63       34.62      2.72 o 
   0   1  15       90.62       88.60      5.20 o 
   1   1  15       26.48       29.39      2.11 o 
   2   1  15      119.47      132.35      4.75 o 
   3   1  15      275.69      273.42      8.36 o 
   4   1  15       79.64       90.71      4.58 o 
   5   1  15       13.55       13.09      2.49 o 
   6   1  15        1.51        5.63      3.02 o 
   7   1  15        0.70        1.38      3.60 o 
   8   1  15        1.24       -1.32      3.89 o 
  -8   2  15       10.89        5.19      4.40 o 
  -7   2  15        0.05        2.37      3.02 o 
  -6   2  15        0.43       -1.82      2.66 o 
  -5   2  15        1.32        3.63      2.66 o 
  -4   2  15       47.89       45.07      3.30 o 
  -3   2  15       60.54       57.08      4.27 o 
  -2   2  15      109.27       94.51      4.35 o 
  -1   2  15       35.33       36.02      3.11 o 
   0   2  15      154.02      142.92      4.33 o 
   1   2  15       36.24       37.45      2.44 o 
   2   2  15      105.25      100.79      4.18 o 
   3   2  15       61.51       67.12      3.39 o 
   4   2  15       47.40       43.12      3.24 o 
   5   2  15        1.27        4.95      2.16 o 
   6   2  15        0.46       -2.66      2.66 o 
   7   2  15        0.05       -1.48      3.02 o 
   8   2  15       10.92        9.81      5.03 o 
  -8   3  15        0.12        1.04      4.40 o 
  -7   3  15        3.51        6.71      4.29 o 
  -6   3  15        0.75        1.30      2.66 o 
  -5   3  15       10.55        9.34      2.66 o 
  -4   3  15       40.31       37.75      3.30 o 
  -3   3  15      198.34      197.34      6.72 o 
  -2   3  15      136.58      127.09      4.96 o 
  -1   3  15      159.57      173.51      5.40 o 
   0   3  15       79.42       96.63      2.32 o 
   1   3  15      158.51      165.89      4.20 o 
   2   3  15      136.74      122.76      3.28 o 
   3   3  15      195.85      191.84      4.17 o 
   4   3  15       40.66       43.90      2.92 o 
   5   3  15       11.08       13.02      2.49 o 
   6   3  15        0.79        0.59      3.02 o 
   7   3  15        3.37        0.59      3.56 o 
   8   3  15        0.13       -3.19      3.19 o 
  -8   4  15        2.51        1.66      3.45 o 
  -7   4  15        0.76       -1.04      3.11 o 
  -6   4  15        2.92        5.97      2.66 o 
  -5   4  15        1.94        8.30      2.66 o 
  -4   4  15        8.21        9.55      2.44 o 
  -3   4  15      170.55      150.69      5.75 o 
  -2   4  15       65.16       71.45      3.80 o 
  -1   4  15       67.47       77.52      3.80 o 
   0   4  15       62.79       68.27      3.30 o 
   1   4  15       66.59       66.96      2.47 o 
   2   4  15       66.62       70.26      2.72 o 
   3   4  15      168.00      155.45      4.40 o 
   4   4  15        8.36        7.55      1.49 o 
   5   4  15        1.93        2.67      3.02 o 
   6   4  15        3.02        3.67      3.19 o 
   7   4  15        0.80       -3.02      3.02 o 
   8   4  15        2.49        2.55      7.45 o 
  -8   5  15        2.28        8.72      3.45 o 
  -7   5  15        0.65       -1.04      2.94 o 
  -6   5  15        1.65        1.48      3.02 o 
  -5   5  15        1.37        5.71      2.66 o 
  -4   5  15      126.32      125.11      5.34 o 
  -3   5  15      219.79      234.15      7.30 o 
  -2   5  15       60.47       61.19      4.27 o 
  -1   5  15       23.36       19.74      2.72 o 
   0   5  15      101.73      120.09      5.43 o 
   1   5  15       23.14       16.59      1.78 o 
   2   5  15       58.90       62.88      2.44 o 
   3   5  15      220.70      224.40      4.59 o 
   4   5  15      127.10      125.38      4.35 o 
   5   5  15        1.28        0.52      7.22 o 
   6   5  15        1.58        1.19      3.22 o 
   7   5  15        0.66        0.00      3.02 o 
   8   5  15        2.24        2.40      3.84 o 
  -7   6  15        0.64        3.32      3.45 o 
  -6   6  15        0.29        0.83      3.45 o 
  -5   6  15        4.62        1.70      3.02 o 
  -4   6  15       16.02       14.12      3.45 o 
  -3   6  15       44.95       38.12      3.39 o 
  -2   6  15       73.71       75.35      6.02 o 
  -1   6  15        7.28        8.30      2.72 o 
   0   6  15        0.19        3.26      1.97 o 
   1   6  15        6.62        5.19      1.86 o 
   2   6  15       70.34       70.61      2.79 o 
   3   6  15       45.66       47.71      2.61 o 
   4   6  15       16.10       14.53      2.54 o 
   5   6  15        4.66        5.34      5.59 o 
   6   6  15        0.27        3.56      3.02 o 
   7   6  15        0.68        1.04      3.39 o 
  -7   7  15        2.94       -0.83      3.45 o 
  -6   7  15        3.87        5.40      3.45 o 
  -5   7  15        9.76       -6.23      6.23 o 
  -4   7  15        9.00        7.47      3.45 o 
  -3   7  15       51.93       55.83      4.15 o 
  -2   7  15       44.52       35.12      3.39 o 
  -1   7  15       98.26      104.30      5.50 o 
   0   7  15       32.32       31.92      2.92 o 
   1   7  15       97.14       97.46      3.15 o 
   2   7  15       44.14       37.59      2.07 o 
   3   7  15       52.29       61.36      2.98 o 
   4   7  15        9.03        9.93      2.14 o 
   5   7  15       10.29       11.76      3.60 o 
   6   7  15        3.89        2.08      3.02 o 
   7   7  15        2.88        7.27      4.16 o 
  -7   8  15        2.90        4.15      5.19 o 
  -6   8  15        3.23        0.00      6.23 o 
  -4   8  15        1.23        2.08      6.23 o 
  -3   8  15       45.18       49.19     10.38 o 
  -2   8  15       10.39       12.71      3.49 o 
  -1   8  15       12.95        9.13      2.44 o 
   0   8  15       10.64       10.74      2.24 o 
   1   8  15       11.79        5.86      1.78 o 
   2   8  15       10.71       12.05      2.44 o 
   3   8  15       44.04       35.70      2.39 o 
   4   8  15        1.27       -1.48      2.30 o 
   5   8  15        3.81       -1.92      3.19 o 
   6   8  15        3.25        1.92      3.19 o 
   7   8  15        2.90       -1.04      3.39 o 
  -7   9  15        0.02        2.59      1.97 o 
  -4   9  15       35.19       33.21      8.30 o 
  -3   9  15       44.63       48.20      7.27 o 
  -2   9  15        8.31       12.45      5.19 o 
  -1   9  15       10.20        9.79      2.44 o 
   0   9  15       28.36       28.08      3.11 o 
   1   9  15        9.78        9.41      3.42 o 
   2   9  15        7.92        9.84      1.60 o 
   3   9  15       44.39       50.82      3.56 o 
   4   9  15       35.73       40.02      2.87 o 
   5   9  15        6.54        5.27      3.19 o 
   6   9  15        2.22        3.11      3.39 o 
   7   9  15        0.02       -5.87      5.87 o 
  -7  10  15        1.45       -6.23      6.23 o 
  -3  10  15       13.13        8.30      3.71 o 
  -2  10  15       51.46       51.38      5.75 o 
  -1  10  15       12.19       19.33      2.72 o 
   0  10  15        2.14        0.19      2.24 o 
   1  10  15       11.62       15.91      2.54 o 
   2  10  15       50.37       52.87      3.45 o 
   3  10  15       13.12       10.97      4.54 o 
   4  10  15        4.02        4.48      2.53 o 
   5  10  15        1.54        2.08      3.19 o 
   6  10  15        2.48        0.80      3.24 o 
   7  10  15        1.48        8.30      8.30 o 
  -3  11  15       11.43       17.13      3.71 o 
  -2  11  15       12.23        9.00      3.59 o 
  -1  11  15       31.28       26.14      3.62 o 
   0  11  15        3.92        3.98      2.27 o 
   1  11  15       30.81       30.85      2.54 o 
   2  11  15       11.99       15.64      3.02 o 
   3  11  15       11.47       19.98      3.24 o 
   4  11  15        0.03        0.52      2.66 o 
   5  11  15        0.66        0.69      2.40 o 
   6  11  15        4.10        4.15      6.23 o 
  -3  12  15        0.41        0.75      3.00 o 
  -2  12  15        4.14        4.77      2.44 o 
  -1  12  15        2.57        2.49      3.30 o 
   0  12  15        0.12       -2.40      2.40 o 
   1  12  15        2.47        5.45      5.20 o 
   2  12  15        3.98        7.32      3.68 o 
   3  12  15        0.37       -2.66      2.66 o 
   4  12  15        1.28       -0.52      3.06 o 
   5  12  15        0.62        5.19      2.94 o 
   6  12  15        3.33       -6.23      6.23 o 
  -4  13  15        2.42       -2.08      2.08 o 
  -3  13  15        5.35        3.32      3.45 o 
  -2  13  15        5.06        8.60      3.02 o 
  -1  13  15        2.77        7.12      3.15 o 
   0  13  15        3.05       -1.82      2.66 o 
   1  13  15        2.71        1.48      3.02 o 
   2  13  15        4.92        6.23      2.66 o 
   3  13  15        5.29        6.75      2.66 o 
   4  13  15        2.44        3.37      2.66 o 
   5  13  15        1.63        2.08      4.15 o 
  -4  14  15        4.06        9.00      4.15 o 
  -3  14  15        0.82       -0.83      3.45 o 
  -2  14  15        0.95       -0.89      3.02 o 
  -1  14  15        1.15        2.97      3.02 o 
   0  14  15        0.50        0.78      7.03 o 
   1  14  15        1.08        3.26      3.15 o 
   2  14  15        0.92        2.59      3.06 o 
   3  14  15        0.79        1.56      3.06 o 
   4  14  15        4.12        6.64      2.77 o 
   5  14  15        1.88        2.08      4.15 o 
  -4  15  15        0.47        2.77      7.27 o 
  -3  15  15        0.45        3.32      3.45 o 
  -2  15  15        0.34       -0.83      3.45 o 
  -1  15  15        1.06       -1.19      3.15 o 
   0  15  15        2.07       -1.19      3.02 o 
   1  15  15        1.03        0.89      3.02 o 
   2  15  15        0.33        1.82      2.66 o 
   3  15  15        0.46       -2.08      3.42 o 
   4  15  15        0.48       -2.49      3.45 o 
  -4  16  15        0.05        2.08      4.15 o 
  -3  16  15        0.43        1.25      3.45 o 
  -2  16  15        0.27       -3.45      3.45 o 
  -1  16  15        0.96        0.32      4.33 o 
   0  16  15        0.25       -3.02      3.02 o 
   1  16  15        0.97       -1.78      3.84 o 
   2  16  15        0.25        1.38      3.60 o 
   3  16  15        0.44       -1.30      2.66 o 
   4  16  15        0.05        4.15      8.30 o 
  -3  17  15        0.02       -4.15      4.15 o 
  -2  17  15        0.36       -0.83      3.45 o 
  -1  17  15        0.02       -3.02      3.02 o 
   0  17  15        0.10       -0.69      3.60 o 
   1  17  15        0.02       -3.02      3.02 o 
   2  17  15        0.35       -1.48      4.54 o 
   3  17  15        0.02       -4.15      6.23 o 
  -1  18  15        0.06       -1.04      4.40 o 
   0  18  15        0.00        0.69      5.55 o 
   1  18  15        0.06        0.69      3.60 o 
   0   0  16       61.18       49.82      7.27 o 
   1   0  16       15.53       18.45      1.84 o 
   2   0  16       10.86        5.81      2.44 o 
   3   0  16      135.57      125.17      4.71 o 
   4   0  16       20.70       22.64      3.11 o 
   5   0  16       12.94       15.49      3.60 o 
   6   0  16        0.59       -3.02      3.02 o 
   7   0  16        2.97        1.51      3.89 o 
   8   0  16       11.83       17.93      7.52 o 
  -8   1  16        1.02        1.51      3.89 o 
  -7   1  16        2.98        4.72      3.89 o 
  -6   1  16        3.22        3.56      3.02 o 
  -5   1  16        1.26        2.08      2.24 o 
  -4   1  16        8.00        5.28      4.79 o 
  -3   1  16        0.40        0.16      2.11 o 
  -2   1  16       59.62       59.58      3.80 o 
  -1   1  16      199.40      209.64      5.91 o 
   0   1  16      415.67      416.43      8.00 o 
   1   1  16      201.28      198.74      4.00 o 
   2   1  16       58.56       62.55      5.39 o 
   3   1  16        0.58       -1.33      2.21 o 
   4   1  16        8.58        5.30      2.72 o 
   5   1  16        1.09       -3.00      3.00 o 
   6   1  16        3.29        2.67      3.02 o 
   7   1  16        2.86        6.98      3.89 o 
   8   1  16        1.02       -0.75      3.89 o 
  -8   2  16        2.55        5.28      4.63 o 
  -7   2  16        2.61        7.93      3.89 o 
  -6   2  16       12.63       18.35      3.89 o 
  -5   2  16       11.76       12.71      3.49 o 
  -4   2  16       15.67        9.13      2.44 o 
  -3   2  16        8.82       16.39      3.60 o 
  -2   2  16       28.61       35.35      3.11 o 
  -1   2  16      113.83      104.04      4.35 o 
   0   2  16       55.41       61.94      2.34 o 
   1   2  16      113.98      101.56      4.49 o 
   2   2  16       29.07       29.64      2.14 o 
   3   2  16        8.83       13.62      3.00 o 
   4   2  16       15.95        8.72      2.44 o 
   5   2  16       11.71        5.19      3.11 o 
   6   2  16       12.84       25.86      5.12 o 
   7   2  16        2.63        6.04      3.89 o 
   8   2  16        2.52        2.26      3.89 o 
  -8   3  16        4.34        6.23      4.40 o 
  -7   3  16        8.88        2.08      6.85 o 
  -6   3  16        1.53        2.97      3.22 o 
  -5   3  16        0.62        5.97      3.36 o 
  -4   3  16        9.17        8.30      2.44 o 
  -3   3  16       13.69       12.75      3.02 o 
  -2   3  16       19.77       18.23      3.11 o 
  -1   3  16      206.11      245.08      6.69 o 
   0   3  16      278.85      260.56      4.91 o 
   1   3  16      208.03      240.53      6.10 o 
   2   3  16       21.25       20.76      1.88 o 
   3   3  16       13.71       11.19      2.48 o 
   4   3  16        8.57        8.68      2.49 o 
   5   3  16        0.56        2.28      2.44 o 
   6   3  16        1.40        2.67      3.02 o 
   7   3  16        8.88        6.04      3.89 o 
   8   3  16        4.30        5.60      4.27 o 
  -8   4  16       11.53       10.38      6.23 o 
  -7   4  16        2.81        2.87      3.19 o 
  -6   4  16        1.47        2.91      2.77 o 
  -5   4  16        9.08       11.82      3.19 o 
  -4   4  16        3.55        4.74      3.08 o 
  -3   4  16       45.05       34.16      3.89 o 
  -2   4  16        0.56       -0.26      2.66 o 
  -1   4  16       37.69       32.51      3.30 o 
   0   4  16      139.29      133.45      4.97 o 
   1   4  16       38.65       36.99      2.32 o 
   2   4  16        0.75        3.79      1.52 o 
   3   4  16       45.34       32.18      2.31 o 
   4   4  16        3.67        2.08      1.48 o 
   5   4  16        9.08       11.86      4.54 o 
   6   4  16        1.49       -3.02      3.02 o 
   7   4  16        2.85        7.27      3.39 o 
   8   4  16       11.55       18.68      8.30 o 
  -7   5  16        3.31        4.57      3.45 o 
  -6   5  16        6.38        6.52      3.49 o 
  -5   5  16        1.96        2.08      2.66 o 
  -4   5  16        2.74        3.74      3.45 o 
  -3   5  16       13.42       16.61      3.42 o 
  -2   5  16       60.65       58.75      4.27 o 
  -1   5  16       63.67       69.42      3.80 o 
   0   5  16      116.91      137.65      5.03 o 
   1   5  16       65.20       66.09      2.79 o 
   2   5  16       60.93       58.85      3.24 o 
   3   5  16       12.89       23.33      2.27 o 
   4   5  16        2.67        2.42      2.32 o 
   5   5  16        1.84        4.84      3.60 o 
   6   5  16        6.32        5.34      3.02 o 
   7   5  16        3.25        6.75      3.39 o 
  -7   6  16        1.48       -1.66      3.45 o 
  -6   6  16        2.81        0.64      3.19 o 
  -5   6  16        5.04       -2.91      3.45 o 
  -4   6  16        6.38        6.92      4.15 o 
  -3   6  16        0.59       -1.04      2.69 o 
  -2   6  16        0.82       -1.56      4.28 o 
  -1   6  16       55.85       52.14      4.27 o 
   0   6  16       73.07       76.07      3.85 o 
   1   6  16       55.77       50.87      2.39 o 
   2   6  16        0.66       -1.08      1.40 o 
   3   6  16        0.49        2.67      1.97 o 
   4   6  16        6.09        4.43      2.05 o 
   5   6  16        5.03        5.93      3.84 o 
   6   6  16        2.84        3.56      3.02 o 
   7   6  16        1.50       -0.52      3.39 o 
  -7   7  16        9.79        8.30      3.45 o 
  -6   7  16        0.24        2.91      6.23 o 
  -5   7  16        5.13        4.15      3.71 o 
  -4   7  16        1.14        1.25      3.45 o 
  -3   7  16       16.72       13.15      5.19 o 
  -2   7  16        4.81        0.26      4.83 o 
  -1   7  16       38.04       49.08      5.70 o 
   0   7  16       24.46       23.79      3.40 o 
   1   7  16       38.44       44.32      2.92 o 
   2   7  16        5.15        0.96      1.18 o 
   3   7  16       16.50       17.72      3.11 o 
   4   7  16        1.08        0.64      2.35 o 
   5   7  16        5.13        2.67      3.02 o 
   6   7  16        0.20       -0.30      5.45 o 
   7   7  16        9.73        7.78      3.39 o 
  -7   8  16        1.24       -2.91      4.15 o 
  -6   8  16        1.05       -2.08      2.08 o 
  -5   8  16        0.17       10.38      8.30 o 
  -4   8  16        9.98        7.61      5.19 o 
  -3   8  16        4.97       -4.57      8.30 o 
  -2   8  16        2.70        0.30      3.02 o 
  -1   8  16       20.96       23.03      3.96 o 
   0   8  16       90.35       99.10      4.65 o 
   1   8  16       20.53       17.80      3.44 o 
   2   8  16        2.82        0.74      1.97 o 
   3   8  16        4.88        1.44      1.45 o 
   4   8  16        9.82       11.61      3.03 o 
   5   8  16        0.20       -1.92      3.19 o 
   6   8  16        1.03       -3.02      3.02 o 
   7   8  16        1.27       -1.04      3.39 o 
  -7   9  16        0.44       -3.45      3.45 o 
  -4   9  16       10.40        6.23      6.23 o 
  -3   9  16        0.96        7.61      5.19 o 
  -2   9  16       22.69       16.40      3.71 o 
  -1   9  16        9.77        8.72      2.44 o 
   0   9  16       13.60       23.31      3.11 o 
   1   9  16       10.01        9.86      2.40 o 
   2   9  16       23.13       25.95      2.58 o 
   3   9  16        0.83        2.83      2.09 o 
   4   9  16       10.41       12.66      3.60 o 
   5   9  16        0.42       -0.48      3.19 o 
   6   9  16        5.85        5.43      4.22 o 
   7   9  16        0.44        5.54      6.48 o 
  -4  10  16        1.72       -8.30      8.30 o 
  -3  10  16        3.33        0.00      3.71 o 
  -2  10  16        8.88       12.27      3.45 o 
  -1  10  16       15.02       16.79      2.72 o 
   0  10  16        9.84        5.81      2.44 o 
   1  10  16       15.02       16.98      3.02 o 
   2  10  16        8.61       10.38      3.11 o 
   3  10  16        3.17        1.82      2.66 o 
   4  10  16        1.82        8.82      3.06 o 
   5  10  16        0.63       -3.19      3.19 o 
   6  10  16        1.89        1.44      3.19 o 
  -3  11  16        9.87       13.78      3.45 o 
  -2  11  16        0.54       -1.48      3.02 o 
  -1  11  16        3.92        2.59      2.66 o 
   0  11  16        0.13        0.89      1.97 o 
   1  11  16        4.03        4.36      2.44 o 
   2  11  16        0.49        2.08      3.91 o 
   3  11  16       10.03        5.93      3.02 o 
   4  11  16        1.33        5.45      2.66 o 
   5  11  16        5.57        6.23      4.15 o 
   6  11  16        0.31       -4.98      6.23 o 
  -3  12  16        0.29        1.38      3.71 o 
  -2  12  16        1.05        0.42      3.30 o 
  -1  12  16       18.10       24.87      3.11 o 
   0  12  16        7.83        8.30      2.44 o 
   1  12  16       17.77       19.95      3.60 o 
   2  12  16        1.10        4.84      2.40 o 
   3  12  16        0.26        0.78      3.12 o 
   4  12  16        0.26        4.41      2.66 o 
   5  12  16        1.38        4.15      4.15 o 
  -4  13  16        9.43       16.61      4.15 o 
  -3  13  16        3.07        5.43      3.19 o 
  -2  13  16        3.70        3.56      3.02 o 
  -1  13  16        0.99        4.74      3.02 o 
   0  13  16        0.28       -3.46      3.59 o 
   1  13  16        0.97        0.52      2.66 o 
   2  13  16        3.80        0.00      2.94 o 
   3  13  16        3.03        3.63      3.06 o 
   4  13  16        9.48        4.67      3.06 o 
   5  13  16        0.23       -2.08      2.94 o 
  -4  14  16        0.85        2.08      4.15 o 
  -3  14  16        0.07        2.08      3.45 o 
  -2  14  16        5.12        6.07      4.37 o 
  -1  14  16        0.39       -1.48      3.02 o 
   0  14  16        0.79        3.86      3.02 o 
   1  14  16        0.40       -2.08      2.40 o 
   2  14  16        5.02        3.26      3.70 o 
   3  14  16        0.08        3.89      3.49 o 
   4  14  16        0.87       -2.75      2.75 o 
  -4  15  16        0.05       -2.77      3.71 o 
  -3  15  16        3.38        7.06      3.45 o 
  -2  15  16        0.79        2.67      3.77 o 
  -1  15  16        0.22        1.19      3.02 o 
   0  15  16        0.70        2.08      3.02 o 
   1  15  16        0.21        6.23      3.60 o 
   2  15  16        0.78        2.85      2.66 o 
   3  15  16        3.41        1.56      2.66 o 
   4  15  16        0.05        0.52      2.66 o 
  -3  16  16        0.43        6.92      4.15 o 
  -2  16  16        0.43        2.08      4.40 o 
  -1  16  16        2.94        6.23      3.89 o 
   0  16  16        0.10       -0.69      3.60 o 
   1  16  16        2.89        3.46      3.60 o 
   2  16  16        0.44       -1.78      3.84 o 
   3  16  16        0.43        1.48      3.02 o 
  -2  17  16        0.51        5.40      4.15 o 
  -1  17  16        0.45       -0.16      3.95 o 
   0  17  16        0.04       -0.75      3.89 o 
   1  17  16        0.45        0.00      3.60 o 
   2  17  16        0.52       -1.78      3.02 o 
   1   0  17       61.17       60.37      2.96 o 
   2   0  17      184.69      193.38      5.91 o 
   3   0  17        0.29        2.67      1.97 o 
   4   0  17       74.77       67.09      4.15 o 
   5   0  17        0.94        2.97      3.02 o 
   6   0  17        6.54        8.30      4.89 o 
   7   0  17        2.17        2.26      3.89 o 
  -7   1  17        0.22       -1.38      3.60 o 
  -6   1  17        0.63       -0.59      3.56 o 
  -5   1  17        0.43        0.78      3.12 o 
  -4   1  17        5.85        8.53      2.72 o 
  -3   1  17       11.18       12.45      3.60 o 
  -2   1  17       43.65       45.75      3.30 o 
  -1   1  17       23.19       40.73      2.84 o 
   0   1  17      161.23      148.21      4.58 o 
   1   1  17       20.80       34.82      2.72 o 
   2   1  17       44.91       47.43      5.09 o 
   3   1  17       10.35       13.09      2.49 o 
   4   1  17        6.05       13.49      3.11 o 
   5   1  17        0.45       -2.08      3.42 o 
   6   1  17        0.63       -2.37      3.02 o 
   7   1  17        0.21        0.57      3.89 o 
  -7   2  17       13.12       20.55      4.27 o 
  -6   2  17        4.56        2.77      3.60 o 
  -5   2  17       15.91       21.86      3.89 o 
  -4   2  17        1.22        1.04      3.30 o 
  -3   2  17       24.82       20.90      3.60 o 
  -2   2  17       18.50       29.88      3.11 o 
  -1   2  17      261.98      264.29      6.70 o 
   0   2  17       11.57       10.11      2.31 o 
   1   2  17      261.00      258.18      6.69 o 
   2   2  17       18.88       23.56      2.14 o 
   3   2  17       24.63       20.51      2.79 o 
   4   2  17        1.26       -1.04      2.69 o 
   5   2  17       16.10       13.84      3.60 o 
   6   2  17        4.61        2.77      5.22 o 
   7   2  17       13.10       18.37      4.27 o 
  -7   3  17        0.70       -0.80      3.73 o 
  -6   3  17        4.58        5.10      3.89 o 
  -5   3  17       15.98       18.55      3.19 o 
  -4   3  17        3.85       10.08      3.49 o 
  -3   3  17       21.30       24.38      3.60 o 
  -2   3  17       32.13       32.46      4.79 o 
  -1   3  17       24.00       26.61      3.11 o 
   0   3  17        0.13        0.24      2.10 o 
   1   3  17       24.89       21.17      3.12 o 
   2   3  17       31.79       28.75      2.14 o 
   3   3  17       21.82       25.86      2.31 o 
   4   3  17        3.63        8.60      3.02 o 
   5   3  17       15.89       15.42      4.19 o 
   6   3  17        4.51        9.06      5.69 o 
   7   3  17        0.70        0.69      3.60 o 
  -7   4  17        7.04        5.28      3.89 o 
  -6   4  17        2.06        1.12      3.19 o 
  -5   4  17       10.09       12.14      3.99 o 
  -4   4  17       28.31       26.54      3.89 o 
  -3   4  17        7.70        5.63      3.02 o 
  -2   4  17       42.40       43.87      4.27 o 
  -1   4  17       27.41       32.40      3.30 o 
   0   4  17       11.46       15.22      2.44 o 
   1   4  17       27.94       31.12      2.34 o 
   2   4  17       42.17       41.92      2.82 o 
   3   4  17        7.83        5.32      1.58 o 
   4   4  17       28.02       29.06      3.89 o 
   5   4  17       10.12        6.92      3.60 o 
   6   4  17        1.97        0.64      3.19 o 
   7   4  17        7.10        6.02      4.27 o 
  -7   5  17        4.38        3.03      3.69 o 
  -6   5  17        2.00       -2.40      3.19 o 
  -5   5  17        0.20       -3.45      3.45 o 
  -4   5  17        7.77        7.06      3.45 o 
  -3   5  17        4.68        1.78      3.84 o 
  -2   5  17        6.35        8.60      3.02 o 
  -1   5  17       43.43       37.95      3.52 o 
   0   5  17      112.05       99.62      4.35 o 
   1   5  17       43.18       38.04      2.32 o 
   2   5  17        6.57        8.14      2.11 o 
   3   5  17        4.23        7.06      2.46 o 
   4   5  17        7.70       10.57      2.49 o 
   5   5  17        0.21       -0.59      3.02 o 
   6   5  17        2.01        4.15      3.60 o 
   7   5  17        4.30       -3.35      4.22 o 
  -7   6  17        3.24        2.91      6.23 o 
  -6   6  17       11.19       15.12      3.19 o 
  -5   6  17        4.01        0.42      3.45 o 
  -4   6  17        1.04       -1.66      3.45 o 
  -3   6  17        6.10        6.82      3.02 o 
  -2   6  17       19.78       20.80      3.02 o 
  -1   6  17       46.43       48.15      3.89 o 
   0   6  17       16.75       19.65      3.00 o 
   1   6  17       46.06       44.72      2.19 o 
   2   6  17       20.19       17.37      1.83 o 
   3   6  17        6.00        5.04      3.02 o 
   4   6  17        1.02        4.67      3.11 o 
   5   6  17        3.95       -3.35      3.61 o 
   6   6  17       11.28       11.00      4.27 o 
   7   6  17        3.17       -0.52      4.04 o 
  -7   7  17        0.30        0.00      3.45 o 
  -6   7  17        8.02        8.94      4.55 o 
  -5   7  17        5.97        7.61      3.71 o 
  -4   7  17        4.93        9.00      3.71 o 
  -3   7  17       10.14       14.53      3.45 o 
  -2   7  17       17.20       18.13      3.02 o 
  -1   7  17       20.47       21.51      3.02 o 
   0   7  17       21.92       20.31      2.58 o 
   1   7  17       20.54       19.78      2.58 o 
   2   7  17       17.04       20.17      2.84 o 
   3   7  17       10.34        8.63      2.53 o 
   4   7  17        4.75        4.95      2.20 o 
   5   7  17        5.92        8.46      3.19 o 
   6   7  17        7.94        7.78      4.28 o 
   7   7  17        0.30        0.00      3.39 o 
  -7   8  17        6.68        2.08      4.15 o 
  -6   8  17        0.43       -2.08      4.15 o 
  -5   8  17       13.28       17.02      4.15 o 
  -4   8  17        7.96       10.38      3.71 o 
  -3   8  17        1.85       -3.45      3.45 o 
  -2   8  17        5.80        1.78      3.02 o 
  -1   8  17        8.96        4.74      3.02 o 
   0   8  17        4.05        5.71      2.08 o 
   1   8  17        9.25       12.30      3.30 o 
   2   8  17        5.66        6.23      2.72 o 
   3   8  17        1.94        1.64      1.77 o 
   4   8  17        7.85        4.53      2.53 o 
   5   8  17       13.24       12.30      5.42 o 
   6   8  17        0.39        1.60      3.19 o 
   7   8  17        6.71        8.30     10.38 o 
  -5   9  17        0.76        0.00      8.30 o 
  -4   9  17        4.57        6.92      3.71 o 
  -3   9  17        3.26       -1.25      9.34 o 
  -2   9  17        4.48       -1.66      7.27 o 
  -1   9  17       11.00       12.45      2.72 o 
   0   9  17       18.51       24.91      5.39 o 
   1   9  17       11.60       19.54      3.02 o 
   2   9  17        4.52        4.67      3.06 o 
   3   9  17        3.12        4.37      1.68 o 
   4   9  17        4.54        4.79      3.19 o 
   5   9  17        0.75       -2.87      5.08 o 
   6   9  17        1.47        2.08      3.42 o 
  -4  10  17        4.57        9.69      5.19 o 
  -3  10  17        0.52        2.91      3.45 o 
  -2  10  17        1.17       -0.42      3.45 o 
  -1  10  17        6.23        7.06      2.44 o 
   0  10  17        4.90        4.15      3.02 o 
   1  10  17        6.15        2.85      2.66 o 
   2  10  17        1.18        2.45      2.24 o 
   3  10  17        0.55       -0.64      1.71 o 
   4  10  17        4.50        2.91      3.45 o 
   5  10  17        0.01       -2.08      2.77 o 
   6  10  17        7.42        5.59      3.19 o 
  -4  11  17        1.39       -8.30      8.30 o 
  -3  11  17        1.69        3.32      3.45 o 
  -2  11  17        3.00        0.00      3.45 o 
  -1  11  17        0.82        1.04      2.66 o 
   0  11  17        0.19        4.74      3.02 o 
   1  11  17        0.83        3.32      2.44 o 
   2  11  17        3.11        3.02      2.24 o 
   3  11  17        1.67       -0.26      4.46 o 
   4  11  17        1.38        6.23      2.66 o 
   5  11  17        2.90        2.08      4.15 o 
   6  11  17        4.22        0.42      7.27 o 
  -4  12  17        0.11        0.00      2.08 o 
  -3  12  17        0.80       -2.49      8.30 o 
  -2  12  17        0.39        1.82      2.66 o 
  -1  12  17        0.57       -0.42      2.44 o 
   0  12  17        0.27       -2.08      3.00 o 
   1  12  17        0.57        1.78      3.49 o 
   2  12  17        0.40       -2.08      2.94 o 
   3  12  17        0.80        0.78      2.66 o 
   4  12  17        0.11        3.89      2.66 o 
   5  12  17        4.15        8.30      4.15 o 
  -4  13  17        0.60        6.23      4.15 o 
  -3  13  17        0.46        2.08      6.23 o 
  -2  13  17        0.21        4.79      3.19 o 
  -1  13  17        4.28        3.56      3.02 o 
   0  13  17        0.22       -0.26      3.36 o 
   1  13  17        4.39        5.54      3.60 o 
   2  13  17        0.22       -1.82      2.66 o 
   3  13  17        0.43       -2.66      2.66 o 
   4  13  17        0.59        0.26      4.34 o 
   5  13  17        0.43       -2.08      4.15 o 
  -4  14  17        0.77        2.08      4.15 o 
  -3  14  17        0.54        2.71      3.19 o 
  -2  14  17        0.43        1.19      4.19 o 
  -1  14  17        0.20       -0.69      3.60 o 
   0  14  17        3.30        2.08      3.91 o 
   1  14  17        0.20        0.00      3.60 o 
   2  14  17        0.45       -2.66      2.66 o 
   3  14  17        0.54        1.19      3.15 o 
   4  14  17        0.76        1.82      3.36 o 
  -3  15  17        0.05       -0.42      3.45 o 
  -2  15  17        0.55       -3.86      4.47 o 
  -1  15  17        0.30       -2.37      3.02 o 
   0  15  17        0.17       -3.02      3.02 o 
   1  15  17        0.32       -0.69      3.60 o 
   2  15  17        0.54        0.00      3.60 o 
   3  15  17        0.06        3.86      3.02 o 
  -2  16  17        0.13       -5.54      8.15 o 
  -1  16  17        1.00        1.38      3.60 o 
   0  16  17        0.53       -0.69      4.24 o 
   1  16  17        1.00        0.00      3.60 o 
   2  16  17        0.13       -2.67      3.02 o 
  -1  17  17        0.15        0.00      6.23 o 
   0  17  17        0.00        0.00      3.60 o 
   1  17  17        0.15       -6.23      6.23 o 
   0   0  18      233.14      281.12      9.46 o 
   1   0  18        0.01       -1.48      1.64 o 
   2   0  18        7.20       -0.57      2.24 o 
   3   0  18        2.69        1.38      2.72 o 
   4   0  18        7.59        6.82      4.05 o 
   5   0  18        0.35        4.84      3.60 o 
   6   0  18        2.90        2.08      3.91 o 
   7   0  18        2.96       -2.64      3.89 o 
  -7   1  18        2.34        5.47      5.07 o 
  -6   1  18        5.85        0.89      3.02 o 
  -5   1  18        8.37        5.66      3.89 o 
  -4   1  18        1.03        2.97      3.02 o 
  -3   1  18       11.83       15.10      4.05 o 
  -2   1  18       13.37        9.34      2.44 o 
  -1   1  18      123.57      108.74      5.69 o 
   0   1  18      215.25      174.09      5.22 o 
   1   1  18      121.77      112.85      4.12 o 
   2   1  18       13.81       11.62      2.44 o 
   3   1  18       12.68       12.22      2.72 o 
   4   1  18        0.93        2.37      3.49 o 
   5   1  18        8.27        2.71      3.19 o 
   6   1  18        5.99        6.92      3.60 o 
   7   1  18        2.28        2.26      4.94 o 
  -7   2  18        1.02       -4.15      4.40 o 
  -6   2  18        5.23        2.08      3.89 o 
  -5   2  18        0.60        0.00      3.19 o 
  -4   2  18        5.12        2.08      4.40 o 
  -3   2  18       32.08       26.20      3.60 o 
  -2   2  18        9.11       12.97      3.11 o 
  -1   2  18       55.85       64.68      3.80 o 
   0   2  18       71.07       63.46      3.90 o 
   1   2  18       53.45       68.29      3.52 o 
   2   2  18        8.73       12.41      1.58 o 
   3   2  18       31.96       30.28      3.11 o 
   4   2  18        5.06        2.67      3.02 o 
   5   2  18        0.58       -0.59      3.02 o 
   6   2  18        5.15        0.19      3.89 o 
   7   2  18        1.04        0.75      3.89 o 
  -7   3  18        3.28        3.21      3.89 o 
  -6   3  18        6.35        6.23      6.85 o 
  -5   3  18        8.81        3.46      3.60 o 
  -4   3  18        1.38       -1.66      3.45 o 
  -3   3  18        4.95       10.08      3.02 o 
  -2   3  18        1.69        1.04      2.44 o 
  -1   3  18       92.67       79.31      3.95 o 
   0   3  18      176.33      173.55      5.03 o 
   1   3  18       94.06       85.85      3.64 o 
   2   3  18        1.89        1.59      1.52 o 
   3   3  18        4.66        4.15      1.58 o 
   4   3  18        1.65       -1.78      3.49 o 
   5   3  18        8.98        4.84      3.60 o 
   6   3  18        6.18        7.06      4.27 o 
   7   3  18        3.34        5.60      4.27 o 
  -7   4  18        2.35        1.32      3.89 o 
  -6   4  18        4.36        4.91      6.05 o 
  -5   4  18        1.96        4.84      3.71 o 
  -4   4  18        4.72       -3.45      3.45 o 
  -3   4  18        3.05        0.26      4.46 o 
  -2   4  18        9.22        7.71      3.02 o 
  -1   4  18       52.21       57.80      3.52 o 
   0   4  18       76.44       87.81      4.49 o 
   1   4  18       52.06       62.02      5.39 o 
   2   4  18        8.27       10.97      3.02 o 
   3   4  18        2.99        1.87      2.44 o 
   4   4  18        4.58        4.45      3.02 o 
   5   4  18        1.89        4.84      3.60 o 
   6   4  18        4.43        4.84      3.60 o 
   7   4  18        2.30       -3.21      4.63 o 
  -7   5  18        0.55        3.40      3.89 o 
  -6   5  18        5.43        0.64      3.58 o 
  -5   5  18        4.82        4.84      3.71 o 
  -4   5  18        2.73        0.00      3.45 o 
  -3   5  18        7.82        8.60      3.02 o 
  -2   5  18       11.63       13.15      3.60 o 
  -1   5  18       37.58       41.40      3.52 o 
   0   5  18        9.61        5.47      2.24 o 
   1   5  18       36.87       38.81      2.53 o 
   2   5  18       12.02       10.68      3.02 o 
   3   5  18        8.37       13.84      2.72 o 
   4   5  18        2.88       -1.45      4.19 o 
   5   5  18        4.75        9.62      3.89 o 
   6   5  18        5.53        0.19      4.36 o 
   7   5  18        0.53        1.66      4.27 o 
  -7   6  18        3.49       -0.75      3.89 o 
  -6   6  18        3.69        3.67      5.01 o 
  -5   6  18        1.12        1.38      5.19 o 
  -4   6  18        1.05       -3.45      3.45 o 
  -3   6  18        6.22        0.00      3.02 o 
  -2   6  18        1.81        2.67      3.02 o 
  -1   6  18       50.60       47.65      5.85 o 
   0   6  18       64.44       49.12      3.80 o 
   1   6  18       48.68       51.54      4.19 o 
   2   6  18        1.88        1.56      3.06 o 
   3   6  18        6.16        5.47      3.89 o 
   4   6  18        1.02        0.62      3.72 o 
   5   6  18        1.07       -1.38      3.60 o 
   6   6  18        3.63        5.19      4.27 o 
   7   6  18        3.51        9.13      4.27 o 
  -6   7  18        1.60        1.38      5.19 o 
  -5   7  18       10.50       -0.42      8.30 o 
  -4   7  18        1.24        2.08      3.45 o 
  -3   7  18        3.64        0.83      4.15 o 
  -2   7  18        3.94        3.37      6.05 o 
  -1   7  18       26.46       23.57      3.60 o 
   0   7  18       42.00       47.84      7.27 o 
   1   7  18       26.94       24.35      2.84 o 
   2   7  18        4.09        3.99      1.80 o 
   3   7  18        3.75        5.59      3.19 o 
   4   7  18        1.42       -0.52      2.54 o 
   5   7  18       10.56       13.02      3.89 o 
   6   7  18        1.53        0.57      5.25 o 
  -6   8  18        2.01       -3.71      3.71 o 
  -5   8  18        2.31        6.23      3.71 o 
  -4   8  18        4.32       -1.38      3.71 o 
  -3   8  18        1.77       -2.91      6.23 o 
  -2   8  18        6.05        0.83      9.34 o 
  -1   8  18       39.20       42.80      4.98 o 
   0   8  18       41.35       39.44      3.60 o 
   1   8  18       39.63       48.23      4.27 o 
   2   8  18        5.62        7.06      2.44 o 
   3   8  18        1.73        6.07      3.88 o 
   4   8  18        4.21       -1.15      3.60 o 
   5   8  18        2.31        4.53      3.89 o 
   6   8  18        2.03        3.96      6.32 o 
  -5   9  18        1.77       -4.15      8.30 o 
  -4   9  18        4.17        7.61      3.71 o 
  -3   9  18        5.99        3.74      3.45 o 
  -2   9  18       11.75       22.29      3.71 o 
  -1   9  18        2.62        4.98      3.45 o 
   0   9  18        1.49        2.08      2.94 o 
   1   9  18        2.64        0.00      2.40 o 
   2   9  18       11.98       11.57      3.15 o 
   3   9  18        6.14        4.22      1.68 o 
   4   9  18        4.19        4.52      3.30 o 
   5   9  18        1.68       -1.66      4.01 o 
   6   9  18        2.71        0.80      4.05 o 
  -5  10  18        0.41       -4.15      8.30 o 
  -4  10  18        1.81       -1.38      5.19 o 
  -3  10  18        2.18        0.42      7.27 o 
  -2  10  18        5.13        5.40      3.45 o 
  -1  10  18       11.06       13.05      3.02 o 
   0  10  18       47.53       54.76      7.52 o 
   1  10  18       10.64        4.15      2.40 o 
   2  10  18        5.22        9.00      2.72 o 
   3  10  18        2.08        3.46      2.72 o 
   4  10  18        1.80        3.11      4.40 o 
   5  10  18        0.39       -4.15      4.15 o 
   6  10  18        4.39        7.27      7.27 o 
  -4  11  18        0.20        5.54      4.15 o 
  -3  11  18        4.00        5.54      3.71 o 
  -2  11  18        5.20       11.21      3.45 o 
  -1  11  18        5.80        3.86      3.02 o 
   0  11  18        1.29        2.08      3.02 o 
   1  11  18        5.91        7.38      2.72 o 
   2  11  18        5.25        9.46      2.72 o 
   3  11  18        4.07        0.89      3.02 o 
   4  11  18        0.20       -1.25      3.45 o 
   5  11  18        7.04        6.23      4.15 o 
  -4  12  18        1.14        4.84      3.71 o 
  -3  12  18        0.85       11.76      3.71 o 
  -2  12  18        6.03        9.55      3.23 o 
  -1  12  18        3.97        7.12      3.02 o 
   0  12  18        0.16       -2.45      2.70 o 
   1  12  18        4.06        6.23      3.30 o 
   2  12  18        5.92        8.90      3.02 o 
   3  12  18        0.85        6.52      3.84 o 
   4  12  18        1.10        2.59      3.06 o 
   5  12  18        1.55        4.15      4.15 o 
  -4  13  18        2.67        4.15      4.15 o 
  -3  13  18        1.16        2.08      3.71 o 
  -2  13  18        5.09        6.88      2.53 o 
  -1  13  18        0.37       -1.87      2.44 o 
   0  13  18        0.08       -2.67      3.02 o 
   1  13  18        0.39       -1.48      3.02 o 
   2  13  18        5.13        5.04      3.02 o 
   3  13  18        1.16        0.30      3.84 o 
   4  13  18        2.64        0.00      2.66 o 
  -4  14  18        0.33        2.08      4.15 o 
  -3  14  18        0.60       -1.44      3.19 o 
  -2  14  18        1.01        1.28      3.19 o 
  -1  14  18        1.44        5.04      3.02 o 
   0  14  18        1.58        0.30      4.47 o 
   1  14  18        1.42       -3.49      3.49 o 
   2  14  18        1.03       -3.02      3.02 o 
   3  14  18        0.59        1.82      3.49 o 
   4  14  18        0.33        8.30      8.30 o 
  -3  15  18        0.79        0.52      3.39 o 
  -2  15  18        1.67       14.12      4.27 o 
  -1  15  18        1.67        0.00      4.89 o 
   0  15  18        0.27       -2.08      3.60 o 
   1  15  18        1.68       -2.08      4.40 o 
   2  15  18        1.66        3.56      4.54 o 
   3  15  18        0.79       -2.66      2.66 o 
  -1  16  18        0.01        3.46      5.55 o 
   0  16  18        0.04       -1.38      3.60 o 
   1  16  18        0.01        1.38      3.60 o 
   1   0  19       16.69       20.98      1.80 o 
   2   0  19        0.04        4.15      3.02 o 
   3   0  19        8.77        9.69      3.60 o 
   4   0  19        1.29        4.74      3.02 o 
   5   0  19        2.65        2.08      3.60 o 
   6   0  19        0.53       -2.08      3.91 o 
   7   0  19        7.68       12.25      4.27 o 
  -7   1  19        1.15        3.21      3.89 o 
  -6   1  19        2.98       -3.59      3.89 o 
  -5   1  19        8.96       10.38      3.60 o 
  -4   1  19       11.00        6.23      6.23 o 
  -3   1  19        2.22       -1.66      3.45 o 
  -2   1  19        3.98        3.11      2.69 o 
  -1   1  19       21.30       14.23      3.02 o 
   0   1  19        0.77       -0.98      1.35 o 
   1   1  19       20.68       15.40      2.44 o 
   2   1  19        4.27        1.56      2.66 o 
   3   1  19        2.13        6.92      3.60 o 
   4   1  19       11.02       22.09      3.89 o 
   5   1  19        9.09        8.30      4.89 o 
   6   1  19        2.85       -0.48      3.19 o 
   7   1  19        1.17        3.40      3.89 o 
  -7   2  19        0.81       -1.32      3.89 o 
  -6   2  19        2.03       -0.19      4.45 o 
  -5   2  19        0.62        7.17      3.89 o 
  -4   2  19        0.93        1.04      4.40 o 
  -3   2  19        5.28        5.19      4.40 o 
  -2   2  19        4.03        4.74      3.02 o 
  -1   2  19        1.74        4.74      4.05 o 
   0   2  19       44.71       38.23      3.54 o 
   1   2  19        1.75        1.48      1.64 o 
   2   2  19        3.80        5.40      1.88 o 
   3   2  19        5.40        7.47      2.44 o 
   4   2  19        1.02       -2.37      3.02 o 
   5   2  19        0.58       -2.67      3.08 o 
   6   2  19        2.04        0.57      4.05 o 
   7   2  19        0.80        0.62      4.27 o 
  -7   3  19        0.80        0.38      3.89 o 
  -6   3  19        6.72        6.79      4.05 o 
  -5   3  19       12.75        9.81      6.23 o 
  -4   3  19        3.61        3.11      5.19 o 
  -3   3  19        8.28        4.15      4.40 o 
  -2   3  19       10.77       14.09      3.60 o 
  -1   3  19       13.38       10.38      3.02 o 
   0   3  19       21.16       12.00      2.83 o 
   1   3  19       14.01       15.05      3.02 o 
   2   3  19       10.24       20.46      5.19 o 
   3   3  19        8.59        3.11      2.44 o 
   4   3  19        3.56        4.15      3.60 o 
   5   3  19       12.58       14.32      5.82 o 
   6   3  19        6.84       12.87      4.27 o 
   7   3  19        0.82       -3.59      3.89 o 
  -7   4  19        3.98        5.47      3.89 o 
  -6   4  19        0.18       -4.15      4.89 o 
  -5   4  19        1.56       -3.11      4.40 o 
  -4   4  19        4.12        6.23      4.40 o 
  -3   4  19       11.97        4.15      3.45 o 
  -2   4  19        2.08        2.91      4.15 o 
  -1   4  19        3.34       -0.26      2.66 o 
   0   4  19       17.25       26.53      3.19 o 
   1   4  19        3.93        2.49      4.31 o 
   2   4  19        2.22       -0.78      2.66 o 
   3   4  19       12.06        8.76      2.72 o 
   4   4  19        4.04        0.30      3.02 o 
   5   4  19        1.57       -1.38      3.60 o 
   6   4  19        0.20        3.32      4.27 o 
   7   4  19        3.98        3.94      5.92 o 
  -6   5  19        0.08       -3.19      3.19 o 
  -5   5  19        0.48       -3.45      3.45 o 
  -4   5  19        1.55        5.19      7.27 o 
  -3   5  19        1.96        4.98      3.45 o 
  -2   5  19       11.62        9.13      4.15 o 
  -1   5  19        2.28        5.45      2.66 o 
   0   5  19        6.74        7.78      2.66 o 
   1   5  19        2.04        4.84      3.30 o 
   2   5  19       11.73       14.53      3.60 o 
   3   5  19        1.95        3.86      3.02 o 
   4   5  19        1.56       -0.59      3.02 o 
   5   5  19        0.49       -1.48      3.02 o 
   6   5  19        0.08        2.08      4.27 o 
  -6   6  19        2.26       -2.08      3.71 o 
  -5   6  19        0.03        0.00      3.71 o 
  -4   6  19        2.97        4.57      3.45 o 
  -3   6  19        5.06        9.34      7.27 o 
  -2   6  19        2.57       -2.49      3.45 o 
  -1   6  19        9.63       15.57      4.40 o 
   0   6  19        2.24       -0.30      4.82 o 
   1   6  19        9.50        7.89      1.88 o 
   2   6  19        2.76       -2.34      2.66 o 
   3   6  19        5.21        6.42      3.89 o 
   4   6  19        3.09        3.74      3.42 o 
   5   6  19        0.04        1.38      3.60 o 
   6   6  19        2.28        3.53      4.27 o 
  -6   7  19        3.52       -2.77      3.71 o 
  -5   7  19        4.58       -3.32     14.53 o 
  -4   7  19        3.92        0.69      4.15 o 
  -3   7  19        2.48        0.00      5.19 o 
  -2   7  19        4.94       15.22      3.45 o 
  -1   7  19        3.40       -2.08      3.45 o 
   0   7  19       24.07       14.53      4.40 o 
   1   7  19        3.51        1.32      2.24 o 
   2   7  19        4.93        8.90      1.80 o 
   3   7  19        2.38       -4.28      4.28 o 
   4   7  19        3.95        2.08      3.30 o 
   5   7  19        4.58        2.08      3.91 o 
   6   7  19        3.53        2.91      4.27 o 
  -6   8  19        0.44       -3.71      3.71 o 
  -5   8  19        2.08        0.69     11.42 o 
  -4   8  19        2.91        4.15      3.71 o 
  -3   8  19        4.57        5.81      3.45 o 
  -2   8  19        1.70       -0.42      8.30 o 
  -1   8  19        9.50        8.30      3.45 o 
   0   8  19       30.50       40.50     11.42 o 
   1   8  19        9.79       11.57      3.02 o 
   2   8  19        1.84        0.00      1.71 o 
   3   8  19        4.63        0.00      3.19 o 
   4   8  19        2.85       -0.55      3.30 o 
   5   8  19        2.10        0.00      3.89 o 
   6   8  19        0.45       -3.89      3.89 o 
  -6   9  19        0.58       -4.15      4.15 o 
  -5   9  19        0.34        6.92      5.19 o 
  -4   9  19        0.37        2.77      3.71 o 
  -3   9  19        0.91        0.42      3.45 o 
  -2   9  19        9.19       11.62      4.15 o 
  -1   9  19        2.47        4.57      3.45 o 
   0   9  19        6.11        4.15      3.42 o 
   1   9  19        2.56        2.37      3.02 o 
   2   9  19        9.25       10.68      3.02 o 
   3   9  19        0.93       -0.37      2.84 o 
   4   9  19        0.39       -3.30      3.30 o 
   5   9  19        0.34       -3.71      3.71 o 
   6   9  19        0.60       -6.23      8.30 o 
  -5  10  19        0.28       -8.30      8.30 o 
  -4  10  19        0.88        2.08      3.71 o 
  -3  10  19        1.59       -1.25      3.45 o 
  -2  10  19        0.37        4.98      4.15 o 
  -1  10  19        8.37       12.45      4.40 o 
   0  10  19       17.31       22.06      4.22 o 
   1  10  19        8.21        5.34      3.02 o 
   2  10  19        0.42       -1.15      2.72 o 
   3  10  19        1.59        1.04      2.10 o 
   4  10  19        0.92        0.00      4.40 o 
   5  10  19        0.26        6.23      6.23 o 
  -5  11  19        1.03        0.00      8.30 o 
  -4  11  19        1.21        2.08      9.34 o 
  -3  11  19        0.32        2.77      3.71 o 
  -2  11  19        4.71        5.40      3.45 o 
  -1  11  19        5.85       11.76      3.60 o 
   0  11  19        5.37        2.08      3.02 o 
   1  11  19        5.91        3.94      3.36 o 
   2  11  19        4.76        8.55      4.56 o 
   3  11  19        0.35       -1.19      3.02 o 
   4  11  19        1.23       -2.08      6.23 o 
   5  11  19        1.06       -2.08      4.15 o 
  -4  12  19        0.77        8.30      3.71 o 
  -3  12  19        0.93        0.83      9.34 o 
  -2  12  19        0.37       -2.49      8.30 o 
  -1  12  19        5.61        4.15      3.60 o 
   0  12  19        8.63        6.75      3.11 o 
   1  12  19        5.65        7.78      3.11 o 
   2  12  19        0.34       -0.59      3.02 o 
   3  12  19        0.94       -4.34      4.34 o 
   4  12  19        0.75       -3.45      3.45 o 
  -4  13  19        0.96       -3.46     11.42 o 
  -3  13  19        2.34        0.42      3.03 o 
  -2  13  19        0.69        3.32      2.44 o 
  -1  13  19        1.66        3.46      2.72 o 
   0  13  19        0.18        0.00      3.60 o 
   1  13  19        1.71       -0.89      3.02 o 
   2  13  19        0.70       -0.30      3.02 o 
   3  13  19        2.37        3.26      3.02 o 
   4  13  19        0.99        0.89      3.02 o 
  -3  14  19        0.14       -5.19      5.19 o 
  -2  14  19        0.02       -2.40      3.19 o 
  -1  14  19        1.11       -1.48      3.02 o 
   0  14  19        5.97       11.07      3.60 o 
   1  14  19        1.07        4.15      3.91 o 
   2  14  19        0.02       -3.86      5.94 o 
   3  14  19        0.14       -3.02      3.02 o 
  -2  15  19        1.83       -1.04      3.39 o 
  -1  15  19        0.08       -3.46      3.60 o 
   0  15  19        0.29        4.15      5.38 o 
   1  15  19        0.07        2.77      4.24 o 
   2  15  19        1.85       -1.48      3.02 o 
   0   0  20       39.08       49.82      8.30 o 
   1   0  20        5.66        8.30      4.40 o 
   2   0  20        3.70        5.04      4.19 o 
   3   0  20       13.95       17.64      4.40 o 
   4   0  20        0.00        0.89      3.02 o 
   5   0  20        1.53        0.69      3.60 o 
   6   0  20        6.98        3.21      4.67 o 
  -6   1  20        3.77        4.72      3.89 o 
  -5   1  20        2.76        1.38      5.22 o 
  -4   1  20        1.90       -4.40      4.40 o 
  -3   1  20        0.90        9.34      4.40 o 
  -2   1  20        9.18       14.53      3.02 o 
  -1   1  20       29.49       34.89      8.30 o 
   0   1  20        5.98        0.42      1.88 o 
   1   1  20       28.98       49.19      8.30 o 
   2   1  20        9.52        9.55      3.13 o 
   3   1  20        0.78       -0.59      4.75 o 
   4   1  20        1.94       -3.08      3.08 o 
   5   1  20        2.74        2.97      3.02 o 
   6   1  20        3.74        2.83      3.89 o 
  -6   2  20        1.78        5.85      3.89 o 
  -5   2  20        3.32        2.77      3.60 o 
  -4   2  20        4.91        3.11      4.40 o 
  -3   2  20        0.25        0.42      3.45 o 
  -2   2  20        4.67        4.15      3.02 o 
  -1   2  20       11.65       18.96      3.02 o 
   0   2  20        1.29        0.83      1.88 o 
   1   2  20       11.73       24.42      4.98 o 
   2   2  20        4.55        4.15      1.96 o 
   3   2  20        0.28        0.00      3.02 o 
   4   2  20        4.90        6.23      3.91 o 
   5   2  20        3.37        0.00      3.60 o 
   6   2  20        1.76        2.49      4.27 o 
  -6   3  20        3.86        0.57      3.89 o 
  -5   3  20        5.35        9.19      8.30 o 
  -4   3  20        0.50        0.00      4.40 o 
  -3   3  20        3.22        4.15      6.23 o 
  -2   3  20        3.20        8.30      5.19 o 
  -1   3  20       17.81       22.84      3.19 o 
   0   3  20       28.62       35.98      4.98 o 
   1   3  20       18.82       20.97      4.40 o 
   2   3  20        3.15        7.47      4.15 o 
   3   3  20        3.28        6.00      2.72 o 
   4   3  20        0.48        1.38      3.60 o 
   5   3  20        5.32       12.45      4.27 o 
   6   3  20        3.86       -2.26      6.89 o 
  -6   4  20        4.22       -1.04      8.56 o 
  -5   4  20        0.01       -4.15      4.40 o 
  -4   4  20        0.68       -2.49      3.45 o 
  -3   4  20       22.30       31.14      4.98 o 
  -2   4  20        4.77       10.38      4.40 o 
  -1   4  20        8.01       17.81      4.69 o 
   0   4  20       14.72       14.99      1.88 o 
   1   4  20        8.09       16.61      4.40 o 
   2   4  20        4.83       13.49      5.19 o 
   3   4  20       22.22       39.66      4.79 o 
   4   4  20        0.62        0.00      7.34 o 
   5   4  20        0.02        3.40      4.09 o 
   6   4  20        4.29        2.59      7.71 o 
  -6   5  20        3.62       -4.98      4.98 o 
  -5   5  20        0.31        1.48      4.98 o 
  -4   5  20        1.24        2.77      4.15 o 
  -3   5  20        0.19       -1.66      3.45 o 
  -2   5  20        8.55        2.08      4.40 o 
  -1   5  20       11.30       14.95      3.45 o 
   0   5  20        1.77        1.78      3.02 o 
   1   5  20       11.25       17.79      4.98 o 
   2   5  20        8.96       11.07      3.60 o 
   3   5  20        0.16        4.15      3.60 o 
   4   5  20        1.23        0.59      3.02 o 
   5   5  20        0.30       -1.89      3.89 o 
   6   5  20        3.60       -3.11      4.27 o 
  -6   6  20        1.75        1.19      6.23 o 
  -5   6  20        1.43       -1.38      3.71 o 
  -4   6  20        1.54       -4.15      5.19 o 
  -3   6  20        4.66        3.11      4.40 o 
  -2   6  20        4.04       11.42      5.19 o 
  -1   6  20        9.20       15.81     13.49 o 
   0   6  20        6.72        7.71      3.02 o 
   1   6  20        9.27       15.66      3.69 o 
   2   6  20        4.03        6.92      3.60 o 
   3   6  20        4.66        7.17      3.89 o 
   4   6  20        1.62       -3.45      3.45 o 
   5   6  20        1.50       -3.89      3.89 o 
   6   6  20        1.77        9.96      4.27 o 
  -6   7  20        2.38       -0.89      4.98 o 
  -5   7  20        2.65        0.00      3.71 o 
  -4   7  20        0.04       -0.83      3.45 o 
  -3   7  20        3.33        1.25      6.23 o 
  -2   7  20        0.46        0.00      3.45 o 
  -1   7  20        7.22        8.30      6.23 o 
   0   7  20       11.28       10.38      2.94 o 
   1   7  20        7.67       10.50      2.84 o 
   2   7  20        0.45        8.01      3.49 o 
   3   7  20        3.37        4.84      3.60 o 
   4   7  20        0.04        0.61      3.17 o 
   5   7  20        2.62        7.55      3.89 o 
   6   7  20        2.37       -3.89      3.89 o 
  -5   8  20        0.42        4.15      3.71 o 
  -4   8  20        0.23       -1.66      7.27 o 
  -3   8  20        2.58        9.25      7.27 o 
  -2   8  20        2.03        6.23      5.19 o 
  -1   8  20        0.80       -2.91      3.45 o 
   0   8  20        7.97       20.03      4.40 o 
   1   8  20        0.85        2.67      3.02 o 
   2   8  20        2.13        4.60      1.83 o 
   3   8  20        2.55        0.32      3.19 o 
   4   8  20        0.24        1.52      3.60 o 
   5   8  20        0.45       -3.56      4.98 o 
  -5   9  20        0.20       -4.84      7.27 o 
  -4   9  20        3.17        8.30     10.38 o 
  -3   9  20        0.44        6.23      3.71 o 
  -2   9  20        3.28        6.23      3.45 o 
  -1   9  20        2.66        5.81      3.45 o 
   0   9  20        3.98       -2.08      4.15 o 
   1   9  20        2.65        2.37      3.02 o 
   2   9  20        3.36        1.56      2.66 o 
   3   9  20        0.43        3.54      2.84 o 
   4   9  20        3.16        5.49      4.19 o 
   5   9  20        0.20        1.48     10.38 o 
  -5  10  20        0.89        3.46      4.15 o 
  -4  10  20        0.78        5.54      5.19 o 
  -3  10  20        0.63        7.47      6.23 o 
  -2  10  20        0.72       -0.42      8.30 o 
  -1  10  20        2.31        6.23      3.45 o 
   0  10  20        0.09       -0.26      2.66 o 
   1  10  20        2.35        2.37      3.02 o 
   2  10  20        0.69        1.45      2.44 o 
   3  10  20        0.66        2.08      3.60 o 
   4  10  20        0.79        4.15      4.40 o 
   5  10  20        0.93        0.00      6.23 o 
  -4  11  20        1.11        4.15      3.71 o 
  -3  11  20        1.76        3.32      6.23 o 
  -2  11  20        0.31        7.47      3.45 o 
  -1  11  20        5.36        8.30      4.40 o 
   0  11  20        6.11        5.54      3.60 o 
   1  11  20        5.39        6.82      3.02 o 
   2  11  20        0.32        3.00      2.72 o 
   3  11  20        1.74       -1.19      3.22 o 
   4  11  20        1.12        5.93      4.98 o 
  -4  12  20        1.06       -2.08      6.23 o 
  -3  12  20        0.68        4.84      3.71 o 
  -2  12  20        0.25        0.83      4.15 o 
  -1  12  20        0.50       -1.78      3.02 o 
   0  12  20        1.02        5.30      2.72 o 
   1  12  20        0.51        0.69      3.90 o 
   2  12  20        0.26       -1.19      3.02 o 
   3  12  20        0.67       -1.78      3.02 o 
   4  12  20        1.07        3.56      4.98 o 
  -3  13  20        0.20        2.08      3.42 o 
  -2  13  20        0.86       -2.66      2.66 o 
  -1  13  20        0.85       -2.72      2.72 o 
   0  13  20        3.58        3.11      3.60 o 
   1  13  20        0.87       -0.59      3.02 o 
   2  13  20        0.86       -0.59      3.02 o 
   3  13  20        0.20       -0.59      3.02 o 
  -2  14  20        0.15        0.96      3.19 o 
  -1  14  20        0.47       -1.32      4.71 o 
   0  14  20        0.19       -2.77      3.60 o 
   1  14  20        0.48        5.54      3.60 o 
   2  14  20        0.15       -2.67      3.02 o 
   0  15  20        0.97       -4.15      6.23 o 
   1   0  21       33.68       39.55      5.87 o 
   2   0  21        0.64        6.23      4.89 o 
   3   0  21        1.11        1.04      4.40 o 
   4   0  21        0.95        5.19      4.40 o 
   5   0  21       11.29        8.10      4.84 o 
   6   0  21        1.55       -3.59      5.74 o 
  -6   1  21        0.87        3.40      3.89 o 
  -5   1  21        1.96       -1.38      3.60 o 
  -4   1  21        8.30       -1.04      4.40 o 
  -3   1  21        5.15        9.34      4.40 o 
  -2   1  21       11.19       11.96      5.99 o 
  -1   1  21        4.36       -1.66      3.45 o 
   0   1  21        0.01        7.27      5.19 o 
   1   1  21        4.12       10.38      4.40 o 
   2   1  21       11.39       14.53      4.40 o 
   3   1  21        5.25        9.19      3.22 o 
   4   1  21        8.33        6.23      3.60 o 
   5   1  21        2.01        6.42      5.34 o 
   6   1  21        0.83       -4.14      4.14 o 
  -6   2  21        2.95       -0.75      3.89 o 
  -5   2  21        0.33        6.23      4.98 o 
  -4   2  21        1.31       -2.08      4.40 o 
  -3   2  21        0.39       -1.04      4.40 o 
  -2   2  21       22.10       28.79      3.89 o 
  -1   2  21        0.02        0.83      3.13 o 
   0   2  21       39.16       56.35      5.87 o 
   1   2  21        0.02        0.00      3.45 o 
   2   2  21       22.36       42.78      5.87 o 
   3   2  21        0.38        2.67      3.02 o 
   4   2  21        1.39       -0.57      3.89 o 
   5   2  21        0.34       -2.08      3.89 o 
   6   2  21        2.96       -3.74      4.27 o 
  -6   3  21        0.03       -0.75      3.89 o 
  -5   3  21        2.77        0.89      4.98 o 
  -4   3  21        2.39       -1.04      4.40 o 
  -3   3  21        4.42        2.08      4.40 o 
  -2   3  21        4.88        3.11      5.19 o 
  -1   3  21        3.66        3.56      3.02 o 
   0   3  21        4.17        3.11      4.40 o 
   1   3  21        3.80       11.42      4.40 o 
   2   3  21        4.83        9.34      5.19 o 
   3   3  21        4.40        7.27      4.40 o 
   4   3  21        2.36        0.00      3.60 o 
   5   3  21        2.73        2.83      3.89 o 
   6   3  21        0.04       -1.25      4.27 o 
  -6   4  21        1.39        0.00      4.40 o 
  -5   4  21        9.13       12.16      5.19 o 
  -4   4  21        0.67       -3.11      4.40 o 
  -3   4  21        5.06        4.15      4.40 o 
  -2   4  21        1.25       -0.42      3.45 o 
  -1   4  21       21.99       25.36      4.30 o 
   0   4  21        2.82        3.32      1.88 o 
   1   4  21       22.05       34.82      4.98 o 
   2   4  21        1.23        0.00      4.40 o 
   3   4  21        5.20        7.61      4.57 o 
   4   4  21        0.71       -2.59      3.79 o 
   5   4  21        9.23        9.13      9.59 o 
   6   4  21        1.38       -0.62      4.27 o 
  -6   5  21        1.55        3.56      4.98 o 
  -5   5  21        0.02       -4.98      4.98 o 
  -4   5  21        4.59        0.00      4.98 o 
  -3   5  21        1.37        0.00      4.40 o 
  -2   5  21        7.06        8.30      4.40 o 
  -1   5  21       10.38       14.12      3.45 o 
   0   5  21        0.41        0.83      1.88 o 
   1   5  21       10.11        5.19      4.40 o 
   2   5  21        7.12       20.46      4.98 o 
   3   5  21        1.34        2.97      3.02 o 
   4   5  21        4.54        8.01      9.34 o 
   5   5  21        0.02       -3.89      3.89 o 
   6   5  21        1.49       -3.89      3.89 o 
  -5   6  21        0.39       -1.48      4.98 o 
  -4   6  21        0.71       -1.04      4.40 o 
  -3   6  21        0.70        5.19      4.40 o 
  -2   6  21       11.25       17.81      4.40 o 
  -1   6  21        3.90        9.96      7.27 o 
   0   6  21        9.19       13.89      3.19 o 
   1   6  21        3.78       15.12     11.42 o 
   2   6  21       11.30       13.96      3.89 o 
   3   6  21        0.67       -0.69      3.60 o 
   4   6  21        0.77       -8.30     10.38 o 
   5   6  21        0.37       -2.26      3.89 o 
  -5   7  21        5.44        5.63      4.98 o 
  -4   7  21        0.11       -1.04      5.19 o 
  -3   7  21        1.97        2.49      3.45 o 
  -2   7  21        5.02        4.15      8.30 o 
  -1   7  21        0.87        3.74      3.45 o 
   0   7  21        5.57        5.19      2.94 o 
   1   7  21        0.86        0.00      1.78 o 
   2   7  21        4.89        4.84      3.60 o 
   3   7  21        1.94        0.00      3.60 o 
   4   7  21        0.11       -4.98      4.98 o 
   5   7  21        5.32        6.52      4.98 o 
  -5   8  21        1.78        8.60      4.98 o 
  -4   8  21        1.29        4.15     10.38 o 
  -3   8  21        0.90       10.00      6.23 o 
  -2   8  21        3.49        7.27      5.19 o 
  -1   8  21        3.12        4.15      4.40 o 
   0   8  21        7.78       12.45      3.45 o 
   1   8  21        3.16        6.52      3.02 o 
   2   8  21        3.39        9.62      3.89 o 
   3   8  21        0.95        3.77      4.00 o 
   4   8  21        1.31        0.55      3.30 o 
   5   8  21        1.82        6.23      8.30 o 
  -5   9  21        0.69        0.00      3.71 o 
  -4   9  21        3.33        9.69      4.15 o 
  -3   9  21        0.93       -2.08      3.45 o 
  -2   9  21        1.33        0.42      7.27 o 
  -1   9  21        5.65        0.00      4.15 o 
   0   9  21        0.00        0.00      2.94 o 
   1   9  21        5.53        5.04      3.02 o 
   2   9  21        1.30        4.15      3.91 o 
   3   9  21        0.91        1.38      3.60 o 
   4   9  21        3.29       11.22      3.64 o 
   5   9  21        0.70        2.08      5.34 o 
  -4  10  21        0.67        6.23      9.34 o 
  -3  10  21        0.30        4.15      3.71 o 
  -2  10  21        1.79        4.57      3.45 o 
  -1  10  21        3.28        7.27      4.40 o 
   0  10  21        0.49        5.34      3.15 o 
   1  10  21        3.20        4.15      3.02 o 
   2  10  21        1.81        7.71      3.02 o 
   3  10  21        0.31        3.46      3.60 o 
   4  10  21        0.70        2.08      4.40 o 
  -4  11  21        0.19        0.69     11.42 o 
  -3  11  21        0.48        6.23      6.23 o 
  -2  11  21        1.53        0.00     10.38 o 
  -1  11  21        0.09        1.04      4.40 o 
   0  11  21        3.83        0.89      3.02 o 
   1  11  21        0.08       -2.66      2.66 o 
   2  11  21        1.49        3.00      2.72 o 
   3  11  21        0.50        4.15      3.60 o 
   4  11  21        0.19        3.11      4.40 o 
  -3  12  21        0.61       -3.46      3.71 o 
  -2  12  21        0.93        1.04      7.27 o 
  -1  12  21        0.38       -1.19      3.22 o 
   0  12  21        1.94        3.63      3.11 o 
   1  12  21        0.39       -0.46      2.72 o 
   2  12  21        0.91        6.23      2.72 o 
   3  12  21        0.61       -3.02      3.02 o 
  -2  13  21        0.10        0.00      2.94 o 
  -1  13  21        1.58        1.61      2.72 o 
   0  13  21        0.12        0.52      3.11 o 
   1  13  21        1.56        2.08      3.60 o 
   2  13  21        0.10        2.37      3.02 o 
  -1  14  21        1.33       12.45      6.23 o 
   0  14  21        0.07        3.59      3.89 o 
   1  14  21        1.31        0.00      6.23 o 
   0   0  22        5.61       14.53      6.23 o 
   1   0  22        0.04        2.08      4.40 o 
   2   0  22        4.34        5.19      5.19 o 
   3   0  22       14.58       22.24      4.40 o 
   4   0  22        0.37       -4.15      4.40 o 
   5   0  22        5.05       14.95      4.79 o 
   6   0  22        0.11        1.25      4.27 o 
  -6   1  22        1.44       -0.57      6.00 o 
  -5   1  22        4.44        2.67      4.98 o 
  -4   1  22        1.93        0.00      4.40 o 
  -3   1  22        5.38        7.27      9.34 o 
  -2   1  22        6.12       13.05      3.02 o 
  -1   1  22        1.67       -1.04      4.40 o 
   0   1  22        1.45        4.15      4.40 o 
   1   1  22        1.69        4.15      4.40 o 
   2   1  22        6.06        4.15      4.40 o 
   3   1  22        5.43        2.91      6.23 o 
   4   1  22        1.87        4.15      4.40 o 
   5   1  22        4.33        8.51      4.27 o 
   6   1  22        1.47        4.84      5.22 o 
  -6   2  22        2.24        2.70      6.70 o 
  -5   2  22        0.20       -0.59      4.98 o 
  -4   2  22        7.84       22.42      6.23 o 
  -3   2  22        1.45        8.30      4.40 o 
  -2   2  22        1.56       -0.42      7.27 o 
  -1   2  22        5.48        4.15      4.40 o 
   0   2  22        0.82       -5.19      7.27 o 
   1   2  22        5.60        5.19      4.40 o 
   2   2  22        1.55        2.08      6.23 o 
   3   2  22        1.51        8.30      6.23 o 
   4   2  22        7.79       18.47      4.94 o 
   5   2  22        0.21       -1.70      5.78 o 
   6   2  22        2.24        5.81      4.27 o 
  -5   3  22        1.68        7.27      9.34 o 
  -4   3  22        5.81        4.15      8.30 o 
  -3   3  22        2.37        2.08     10.38 o 
  -2   3  22        0.16        0.00      3.45 o 
  -1   3  22        1.22        2.08      1.88 o 
   0   3  22        0.05        2.08      4.40 o 
   1   3  22        1.22       12.16      4.98 o 
   2   3  22        0.19        1.04      7.27 o 
   3   3  22        2.30       13.34      4.98 o 
   4   3  22        5.74       -2.08      4.89 o 
   5   3  22        1.73        3.96      6.32 o 
  -5   4  22        2.37        3.86      4.98 o 
  -4   4  22        0.25        5.19      5.19 o 
  -3   4  22        5.58        6.23      6.23 o 
  -2   4  22        5.04        0.00      3.45 o 
  -1   4  22        3.26        5.63      3.02 o 
   0   4  22        4.99        6.23      4.40 o 
   1   4  22        3.33        6.23      4.40 o 
   2   4  22        5.00        0.00      8.30 o 
   3   4  22        5.46       14.34      6.41 o 
   4   4  22        0.28        6.82      4.98 o 
   5   4  22        2.39        9.44      3.89 o 
  -5   5  22        3.09        7.71      4.98 o 
  -4   5  22        0.87       -1.04      5.19 o 
  -3   5  22        1.22        0.42      3.45 o 
  -2   5  22        1.16        4.15      4.40 o 
  -1   5  22        0.70        3.74      3.45 o 
   0   5  22        0.43       13.49      4.40 o 
   1   5  22        0.77        2.08      4.40 o 
   2   5  22        1.21        0.00      8.30 o 
   3   5  22        1.29        2.97      4.12 o 
   4   5  22        0.85       -4.45      5.19 o 
   5   5  22        2.99        0.21      7.39 o 
  -5   6  22        0.74        6.23      4.98 o 
  -4   6  22        1.62       10.38      7.27 o 
  -3   6  22        0.70        0.42      3.45 o 
  -2   6  22        2.46        2.08      4.40 o 
  -1   6  22        4.33       10.79      3.45 o 
   0   6  22        1.11        0.42      3.45 o 
   1   6  22        4.32        6.23      7.27 o 
   2   6  22        2.51        4.15      4.40 o 
   3   6  22        0.72       -0.19      3.89 o 
   4   6  22        1.62        3.86      5.19 o 
   5   6  22        0.76        0.59     10.38 o 
  -5   7  22        2.51        3.86      5.19 o 
  -4   7  22        2.48        0.89      6.23 o 
  -3   7  22        0.52        7.27      4.40 o 
  -2   7  22        2.17        4.15      4.40 o 
  -1   7  22        0.59        7.47      4.15 o 
   0   7  22        2.40        4.15      2.94 o 
   1   7  22        0.61       -2.77      8.30 o 
   2   7  22        2.31       -2.08      3.60 o 
   3   7  22        0.51        0.69      3.60 o 
   4   7  22        2.42        1.48      4.98 o 
   5   7  22        2.52       -3.86      4.98 o 
  -4   8  22        0.79        0.00      4.98 o 
  -3   8  22        0.43        4.74      4.98 o 
  -2   8  22        1.95        4.15      6.23 o 
  -1   8  22        2.18        2.08      5.19 o 
   0   8  22        1.11        2.08      6.23 o 
   1   8  22        2.25        2.49      3.45 o 
   2   8  22        1.90        2.08      4.40 o 
   3   8  22        0.40       -0.38      3.89 o 
   4   8  22        0.82        1.48      4.98 o 
  -4   9  22        3.31       11.56     11.42 o 
  -3   9  22        0.22        2.08      5.19 o 
  -2   9  22        0.16        0.00      4.40 o 
  -1   9  22        0.63       -3.45      3.45 o 
   0   9  22        0.62       -1.04      3.11 o 
   1   9  22        0.66       -1.30      4.71 o 
   2   9  22        0.16        2.08      8.30 o 
   3   9  22        0.24       -1.38      3.60 o 
   4   9  22        3.29        7.31      3.64 o 
  -4  10  22        0.34       16.61      4.15 o 
  -3  10  22        1.15        6.92      5.19 o 
  -2  10  22        0.64        0.00      6.23 o 
  -1  10  22        0.40        0.00      4.40 o 
   0  10  22        0.02       -0.42      3.45 o 
   1  10  22        0.40        1.19      3.70 o 
   2  10  22        0.68       -3.02      3.02 o 
   3  10  22        1.15        2.08      3.60 o 
   4  10  22        0.32       -4.15      8.30 o 
  -3  11  22        1.21       -0.83     11.42 o 
  -2  11  22        0.30       -3.45      3.45 o 
  -1  11  22        0.01       -3.11      4.40 o 
   0  11  22        0.49        1.19      3.02 o 
   1  11  22        0.01       -0.89      3.15 o 
   2  11  22        0.31       -2.54      2.72 o 
   3  11  22        1.18        6.23      3.60 o 
  -2  12  22        1.14       -3.45      3.45 o 
  -1  12  22        0.51        4.15      4.40 o 
   0  12  22        0.00       -4.45      5.31 o 
   1  12  22        0.54        2.08      2.72 o 
   2  12  22        1.13        4.84      2.72 o 
  -1  13  22        0.64        1.38      4.57 o 
   0  13  22        0.15        0.23      3.06 o 
   1  13  22        0.64       -2.08      6.23 o 
   1   0  23        1.82        6.23      6.23 o 
   2   0  23        1.93        3.11      5.19 o 
   3   0  23        1.12        7.61      8.30 o 
   4   0  23        4.17       -0.30      4.98 o 
   5   0  23        2.27        5.40      4.27 o 
  -5   1  23        1.91        4.15      5.87 o 
  -4   1  23        4.12        3.11      4.40 o 
  -3   1  23        8.73        0.00      4.40 o 
  -2   1  23        7.14       20.17      4.98 o 
  -1   1  23       10.93       23.64      7.27 o 
   0   1  23        3.52        2.08      4.40 o 
   1   1  23       10.94       17.20      4.98 o 
   2   1  23        7.27       13.05     10.38 o 
   3   1  23        8.71        6.23      6.23 o 
   4   1  23        4.08        3.26     13.49 o 
   5   1  23        1.91        2.26      3.89 o 
  -5   2  23        2.15        2.37      5.19 o 
  -4   2  23        2.95        9.34      4.40 o 
  -3   2  23        2.00        2.08      6.23 o 
  -2   2  23        1.05       -2.49      3.45 o 
  -1   2  23        0.81       -3.11      4.40 o 
   0   2  23        1.61        6.23      4.40 o 
   1   2  23        0.83        4.15      4.40 o 
   2   2  23        1.05        6.23      4.40 o 
   3   2  23        2.04        4.15      4.40 o 
   4   2  23        2.99       10.08      4.98 o 
   5   2  23        2.17       -2.64      4.05 o 
  -5   3  23        2.54       -4.98      4.98 o 
  -4   3  23        4.28        6.23      7.27 o 
  -3   3  23        1.26        4.15      4.40 o 
  -2   3  23       10.54       14.53      3.45 o 
  -1   3  23        1.76        8.30      4.40 o 
   0   3  23       11.71        7.27      4.40 o 
   1   3  23        1.84        6.23      6.23 o 
   2   3  23       10.41       15.57      4.40 o 
   3   3  23        1.22        4.15      4.40 o 
   4   3  23        4.27       10.38      5.87 o 
   5   3  23        2.53       -1.70      3.89 o 
  -5   4  23        2.19        3.86      5.19 o 
  -4   4  23        3.79        9.34      7.27 o 
  -3   4  23        3.02        4.15      4.40 o 
  -2   4  23        0.11        2.08      5.19 o 
  -1   4  23        1.12        2.08      3.45 o 
   0   4  23        0.17       -2.49      3.45 o 
   1   4  23        1.14        6.23      7.27 o 
   2   4  23        0.09        6.23      4.40 o 
   3   4  23        3.11       16.61      8.30 o 
   4   4  23        3.85        6.82      4.98 o 
   5   4  23        2.23        3.77      3.89 o 
  -5   5  23        2.03       -5.93      9.34 o 
  -4   5  23        3.32        2.08      8.30 o 
  -3   5  23        5.17        3.11      5.19 o 
  -2   5  23        0.78        4.15      4.40 o 
  -1   5  23        7.78        3.32      9.34 o 
   0   5  23        0.50        2.08      4.40 o 
   1   5  23        7.81       22.57      8.30 o 
   2   5  23        0.83        4.15     10.38 o 
   3   5  23        5.13        9.62      3.89 o 
   4   5  23        3.28        6.52      5.19 o 
   5   5  23        2.05       -1.78      4.98 o 
  -4   6  23        3.16        3.86      5.19 o 
  -3   6  23        0.64        2.08      4.40 o 
  -2   6  23        2.58        8.30      4.40 o 
  -1   6  23        0.63       -2.91      3.45 o 
   0   6  23        1.67        5.81      3.45 o 
   1   6  23        0.61        0.00      4.40 o 
   2   6  23        2.61        5.63      4.98 o 
   3   6  23        0.65       -1.32      3.89 o 
   4   6  23        3.25        1.19      4.98 o 
  -4   7  23        2.95        2.97      6.23 o 
  -3   7  23        1.56       -6.23      6.23 o 
  -2   7  23        4.33        6.23      4.40 o 
  -1   7  23        0.64        0.42      3.45 o 
   0   7  23        7.85        5.81      7.27 o 
   1   7  23        0.65        0.00      6.23 o 
   2   7  23        4.37        4.34      3.89 o 
   3   7  23        1.53        4.36      7.39 o 
   4   7  23        2.95        2.97      6.23 o 
  -4   8  23        2.68        2.08      7.27 o 
  -3   8  23        0.93        3.11      4.40 o 
  -2   8  23        0.14        0.00      8.30 o 
  -1   8  23        1.55        4.98      6.23 o 
   0   8  23        0.38       -1.66      3.45 o 
   1   8  23        1.56        8.30      6.23 o 
   2   8  23        0.16        4.15      4.40 o 
   3   8  23        0.98       13.34      4.49 o 
   4   8  23        2.69        6.23     16.61 o 
  -3   9  23        1.56       -2.77      3.71 o 
  -2   9  23        0.64       -1.04      4.40 o 
  -1   9  23        3.93        9.34      5.19 o 
   0   9  23        0.14        0.83      6.23 o 
   1   9  23        3.96        6.23      3.02 o 
   2   9  23        0.64        0.00      4.40 o 
   3   9  23        1.55        2.08      4.89 o 
  -3  10  23        0.24        6.23      3.71 o 
  -2  10  23        1.63        0.00      6.23 o 
  -1  10  23        0.08        1.04      7.27 o 
   0  10  23        2.40        6.23      4.40 o 
   1  10  23        0.08        0.30      3.02 o 
   2  10  23        1.66        4.15      4.40 o 
   3  10  23        0.25        0.69      3.60 o 
  -2  11  23        1.09        3.11      4.40 o 
  -1  11  23        0.67        5.19      7.27 o 
   0  11  23        1.42       -2.08      3.02 o 
   1  11  23        0.67        0.00      4.89 o 
   2  11  23        1.14        1.38      4.57 o 
   0  12  23        0.46        2.64      4.27 o 
   1  12  23        2.32        2.08      6.23 o 
   0   0  24        0.99        0.00      6.23 o 
   1   0  24        0.52        3.11      4.40 o 
   2   0  24        0.91        7.27      4.40 o 
   3   0  24        2.37       10.38      8.30 o 
   4   0  24        0.11       -3.11      4.40 o 
   5   0  24        0.03        2.97      4.98 o 
  -5   1  24        0.19       -6.23      6.23 o 
  -4   1  24        1.22        3.11      4.40 o 
  -3   1  24        4.83        6.23      6.23 o 
  -2   1  24        2.82       -2.08      6.23 o 
  -1   1  24        0.80        1.04      5.19 o 
   0   1  24        0.29        8.30      4.40 o 
   1   1  24        0.81        7.27      4.40 o 
   2   1  24        2.84       10.97      4.98 o 
   3   1  24        4.69       12.45      8.30 o 
   4   1  24        1.30       -2.67      4.98 o 
   5   1  24        0.18        1.89      3.89 o 
  -5   2  24        2.67       -6.23      6.23 o 
  -4   2  24        0.29       -7.27      7.27 o 
  -3   2  24        1.06        5.19      4.40 o 
  -2   2  24        4.17        0.00      6.23 o 
  -1   2  24        1.90        6.23      6.23 o 
   0   2  24        0.33        2.08      4.40 o 
   1   2  24        1.84        0.00      6.23 o 
   2   2  24        4.26        1.04      4.40 o 
   3   2  24        1.03        2.08      8.30 o 
   4   2  24        0.29       -6.23      6.23 o 
   5   2  24        2.65       10.38      8.30 o 
  -4   3  24        1.58        7.27      5.19 o 
  -3   3  24        3.74        4.15      4.40 o 
  -2   3  24        4.76        4.57      3.45 o 
  -1   3  24        0.91        7.27      5.19 o 
   0   3  24        0.37        3.11      5.19 o 
   1   3  24        0.87        5.93      4.98 o 
   2   3  24        4.71       16.61      4.98 o 
   3   3  24        3.82        2.08      7.27 o 
   4   3  24        1.51        5.93      5.19 o 
  -4   4  24        0.09        0.00      4.40 o 
  -3   4  24        1.37        2.08      4.40 o 
  -2   4  24        2.94        1.25      6.23 o 
  -1   4  24        1.38       -4.15      6.23 o 
   0   4  24        3.82       15.57      4.40 o 
   1   4  24        1.41        5.34      4.98 o 
   2   4  24        2.80       12.75      5.19 o 
   3   4  24        1.42        6.82      4.98 o 
   4   4  24        0.07       -6.23      6.23 o 
  -4   5  24        0.69       -5.19      5.19 o 
  -3   5  24        4.89        7.27      4.40 o 
  -2   5  24        1.38       -1.04      5.19 o 
  -1   5  24        0.72       -0.83      4.15 o 
   0   5  24        2.12       10.97      4.98 o 
   1   5  24        0.71       -3.56      4.98 o 
   2   5  24        1.42       13.05      4.98 o 
   3   5  24        4.83       11.27      4.98 o 
   4   5  24        0.73       -0.89      4.98 o 
  -4   6  24        0.39       -4.15     12.45 o 
  -3   6  24        1.31       -5.19      5.19 o 
  -2   6  24        2.18        3.11      4.40 o 
  -1   6  24        1.07        0.00      3.45 o 
   0   6  24        0.45        4.15      6.23 o 
   1   6  24        1.01       -2.08      4.98 o 
   2   6  24        2.23        5.93      4.98 o 
   3   6  24        1.30        7.89      4.27 o 
   4   6  24        0.39        0.30      5.19 o 
  -3   7  24        0.89        2.08      4.98 o 
  -2   7  24        3.69        1.04      5.19 o 
  -1   7  24        0.89        0.00      5.19 o 
   0   7  24        0.05       -0.42      3.45 o 
   1   7  24        0.95       12.45      6.23 o 
   2   7  24        3.66       10.38      7.27 o 
   3   7  24        0.92        2.45      3.89 o 
  -3   8  24        0.36        2.08      6.23 o 
  -2   8  24        1.59       -3.11      4.40 o 
  -1   8  24        2.37       -2.49      3.45 o 
   0   8  24        0.79        1.66      7.27 o 
   1   8  24        2.36        6.23      6.23 o 
   2   8  24        1.53       13.05      4.98 o 
   3   8  24        0.37       -2.08      3.91 o 
  -2   9  24        0.12       -1.04      4.40 o 
  -1   9  24        0.47       -2.08      4.40 o 
   0   9  24        0.86        1.25      4.15 o 
   1   9  24        0.46        6.23      6.23 o 
   2   9  24        0.14       -4.15      4.40 o 
  -2  10  24        1.18        2.08      6.23 o 
  -1  10  24        0.35        7.27      7.27 o 
   0  10  24        1.45        7.47      3.45 o 
   1  10  24        0.34       -3.74      4.99 o 
   2  10  24        1.16       -6.23      6.23 o 
   1   0  25        7.52       16.61      5.87 o 
   2   0  25        0.04       -4.15      4.40 o 
   3   0  25        3.48        8.30      8.30 o 
   4   0  25        0.01        5.34      4.98 o 
  -4   1  25        0.11       -4.40      4.40 o 
  -3   1  25        1.70        2.08      6.23 o 
  -2   1  25        1.66        6.23      6.23 o 
  -1   1  25        1.78        6.52      5.19 o 
   0   1  25        0.00        4.15      4.40 o 
   1   1  25        1.81        4.15      4.40 o 
   2   1  25        1.66        0.00      4.40 o 
   3   1  25        1.74        6.23      8.30 o 
   4   1  25        0.12       -4.15      8.30 o 
  -4   2  25        2.45       -2.08      4.40 o 
  -3   2  25        0.20       -2.91      6.23 o 
  -2   2  25        3.79        6.23      6.23 o 
  -1   2  25        1.08       -6.23      6.23 o 
   0   2  25        9.03       28.77      5.87 o 
   1   2  25        1.06        1.78      4.98 o 
   2   2  25        3.71        3.26      6.23 o 
   3   2  25        0.21        4.15      8.30 o 
   4   2  25        2.46        6.23      8.30 o 
  -4   3  25        0.26       -2.08      6.23 o 
  -3   3  25        0.92       -2.08      4.40 o 
  -2   3  25        3.39       10.38      6.23 o 
  -1   3  25        0.98        6.23      6.23 o 
   0   3  25        1.13       11.27      4.98 o 
   1   3  25        0.94       -3.11      9.34 o 
   2   3  25        3.45        0.30      4.98 o 
   3   3  25        0.91       -6.23      8.30 o 
   4   3  25        0.27       -6.23      6.23 o 
  -4   4  25        0.12        0.00      6.23 o 
  -3   4  25        2.10        1.04      4.40 o 
  -2   4  25        0.09       -0.83      3.45 o 
  -1   4  25        6.68       20.76      6.23 o 
   0   4  25        0.32       -2.08      4.40 o 
   1   4  25        6.52       17.20      4.98 o 
   2   4  25        0.10       10.08      4.98 o 
   3   4  25        2.07        5.93      4.98 o 
   4   4  25        0.12       -8.30      8.30 o 
  -3   5  25        0.94       -2.08      4.40 o 
  -2   5  25        0.85        0.00      5.19 o 
  -1   5  25        1.35        8.30      6.23 o 
   0   5  25        0.21       -2.08      6.23 o 
   1   5  25        1.38        8.90      4.98 o 
   2   5  25        0.84        5.04      4.98 o 
   3   5  25        0.97        9.49      6.23 o 
  -3   6  25        0.13        5.19      4.40 o 
  -2   6  25        3.77        2.08      4.40 o 
  -1   6  25        0.71        2.49      3.45 o 
   0   6  25        4.08       12.45      6.23 o 
   1   6  25        0.69        9.79      4.98 o 
   2   6  25        3.68        5.04      6.23 o 
   3   6  25        0.11       -2.08      6.36 o 
  -2   7  25        0.77        2.08      6.23 o 
  -1   7  25        0.47        0.42      3.45 o 
   0   7  25        0.52       10.38      6.23 o 
   1   7  25        0.45        2.08      6.23 o 
   2   7  25        0.79        0.30      4.98 o 
  -2   8  25        0.35        5.19      5.19 o 
  -1   8  25        3.38        7.06      6.23 o 
   0   8  25        0.44        4.15      6.23 o 
   1   8  25        3.33       18.68      6.23 o 
   2   8  25        0.33       -1.04      4.40 o 
  -1   9  25        0.36        1.25      9.34 o 
   0   9  25        0.28       -1.25      6.23 o 
   1   9  25        0.38        0.00      6.23 o 
   0   0  26        0.08        4.15      6.23 o 
   1   0  26        0.07        6.23      4.40 o 
   2   0  26        0.76        6.23      8.30 o 
   3   0  26        0.72        2.08      8.30 o 
  -3   1  26        0.17        8.30      8.30 o 
  -2   1  26        0.38       12.45      8.30 o 
  -1   1  26        2.03        4.45      5.19 o 
   0   1  26        4.21       20.17      4.98 o 
   1   1  26        2.11        6.23      6.23 o 
   2   1  26        0.33       -3.56      4.98 o 
   3   1  26        0.17       -2.08      8.30 o 
  -3   2  26        0.02        0.00      6.23 o 
  -2   2  26        0.13        4.15      8.30 o 
  -1   2  26        0.65        0.89      4.98 o 
   0   2  26        0.19       12.16      9.34 o 
   1   2  26        0.66        6.23      5.87 o 
   2   2  26        0.13       -2.97      6.23 o 
   3   2  26        0.02        2.08      8.30 o 
  -3   3  26        0.07       -0.83      4.15 o 
  -2   3  26        0.02        4.15      6.23 o 
  -1   3  26        2.33        8.30      6.23 o 
   0   3  26        3.31       10.68     12.45 o 
   1   3  26        2.25        4.15      4.98 o 
   2   3  26        0.02       -0.89      6.23 o 
   3   3  26        0.08       -6.23      6.23 o 
  -3   4  26        0.34       -2.08      6.23 o 
  -2   4  26        0.21        6.23      6.23 o 
  -1   4  26        0.09        4.15      6.23 o 
   0   4  26        0.05       -3.11      4.40 o 
   1   4  26        0.09        5.63      4.98 o 
   2   4  26        0.22        6.23      4.98 o 
   3   4  26        0.37       -6.23      8.30 o 
  -2   5  26        0.74       -2.49      3.45 o 
  -1   5  26        0.34       -2.08      6.23 o 
   0   5  26        1.67        8.30      6.23 o 
   1   5  26        0.35       -4.15      4.40 o 
   2   5  26        0.72       -5.04      6.23 o 
  -2   6  26        0.11       -7.89      8.30 o 
  -1   6  26        0.58       -4.15      6.23 o 
   0   6  26        0.02       12.45      6.23 o 
   1   6  26        0.59       -2.08      6.23 o 
   2   6  26        0.11        2.37      4.98 o 
  -1   7  26        0.59       -2.08      6.23 o 
   0   7  26        0.32        6.23      6.23 o 
   1   7  26        0.56        0.00      6.23 o 
   1   0  27        3.40       29.06      5.87 o 
   2   0  27        1.16        8.30      8.30 o 
  -2   1  27        0.32       -2.08      6.23 o 
  -1   1  27        1.66       12.45      5.87 o 
   0   1  27        0.31       -4.15      7.27 o 
   1   1  27        1.66       12.45      5.87 o 
   2   1  27        0.32        7.41      6.23 o 
  -2   2  27        0.61       12.45      8.30 o 
  -1   2  27        4.18       12.45      8.30 o 
   0   2  27        2.03        3.11      5.87 o 
   1   2  27        4.19       18.45     11.42 o 
   2   2  27        0.60       -4.74      4.98 o 
  -2   3  27        0.61       12.45      8.30 o 
  -1   3  27        0.56       16.61      8.30 o 
   0   3  27        0.58        3.11      5.87 o 
   1   3  27        0.57        3.56      4.98 o 
   2   3  27        0.61        3.56      4.98 o 
  -1   4  27        0.99        8.30      8.30 o 
   0   4  27        0.29        4.15      8.30 o 
   1   4  27        0.98       21.80      5.87 o 
   0   5  27        0.02       -2.08      6.23 o 
                                                 
